# Supplementary material for: Genomic architecture of autism spectrum disorder in Qatar: The BARAKA-Qatar Study
Source: Genome Med. 2023 Oct 7;15:81. doi: 10.1186/s13073-023-01228-w (PMC10560429; doi:10.1186/s13073-023-01228-w)
Supplement: Supplementary file 1 — Additional file 1: Table S1. Detail phenotypes of individuals with ASD, Table S2. Known ASD/NDD gene panels, Table S3. Known mtDNA pathogenic variants associated with hearing loss/Deafness at greater than 2% heteroplasmy, Table S4. Candidate dominant variants in Novel genes/regions associated with ASD. [file 13073_2023_1228_MOESM1_ESM.xlsx]

## Sheet: Table S1
Table S1: Detail phenotypes of individuals with ASD
Proband-ID	Gender	Ethnicity of Child	Consanguinity	Age	Primary Diagnosis	Intellectual disability	Learning disabilities	Developmental delay (motor)	Developmental delay (Non-verbal)	Regression	ADHD	Aggressive behavior	Obsessive behavior	Anxiety	Seizures	Sleep problems	GI disturbances	Hypotonia	Hypertonia	Hearing problems	vision problems
BRK-01-01	M	European	No	12	ASD	No	No	No	No	No	No	No	na	na	No	No	Yes	No	No	Yes	Yes
BRK-02-01	M	Arab	No	10	ASD/ADHD	Yes	No	No	No	Yes	Yes	Yes	Yes	No	No	No	No	Yes	No	No	Yes
BRK-03-01	F	African	No	12	ASD/ADHD	No	Yes	No	No	No	Yes	No	Yes	No	No	Yes	No	No	No	No	No
BRK-04-01	M	Arab	No	12	ASD	No	No	No	No	No	No	No	Yes	Yes	No	Yes	No	No	No	No	No
BRK-05-01	M	Arab	No	12	ASD/ADHD	No	Yes	No	No	No	Yes	Yes	Yes	Yes	No	Yes	No	No	No	No	No
BRK-06-01	M	South Asia	Yes	18	ASD	Yes	No	No	No	No	No	Yes	Yes	No	No	No	No	No	No	No	No
BRK-07-01	M	South Asia	No	10	ASD	No	No	No	No	No	No	No	No	No	No	No	No	No	No	No	No
BRK-08-01	M	South Asia	No	8	ASD	No	No	No	No	No	No	No	Yes	No	No	No	Yes	No	No	No	Yes
BRK-09-01	F	South Asia	No	16	ASD	No	No	No	No	No	No	No	Yes	Yes	No	No	No	No	No	No	No
BRK-10-01	F	South Asia	Yes	8	ASD	No	No	No	No	Yes	No	Yes	Yes	Yes	Yes	No	No	No	No	No	Yes
BRK-10-04	M	South Asia	Yes	14	ASD	No	No	No	No	No	No	No	No	na	No	No	No	No	No	No	Yes
BRK-10-05	M	South Asia	Yes	10	ASD	No	No	No	No	na	No	na	na	na	No	No	No	No	No	No	No
BRK-11-01	F	Arab	No	6	ASD	No	No	No	No	No	No	No	na	No	No	No	No	No	No	No	No
BRK-12-01	M	Arab	No	11	ASD/ADHD	No	No	No	No	Yes	Yes	No	No	No	No	No	Yes	No	No	No	No
BRK-13-01	M	Other	Yes	22	ASD/ADHD	No	Yes	No	No	No	Yes	No	No	Yes	No	Yes	No	No	No	No	No
BRK-13-04	M	Other	Yes	16	ASD/ADHD	No	No	No	No	No	Yes	No	No	No	No	No	No	No	No	No	No
BRK-13-05	M	Other	Yes	19	ASD/ADHD	No	No	No	No	No	Yes	No	No	No	No	No	No	No	No	No	No
BRK-14-01	M	European	No	14	ASD/ADHD	Yes	Yes	No	No	No	Yes	Yes	Yes	na	No	Yes	Yes	No	No	No	No
BRK-15-01	M	Arab	No	9	ASD/ADHD	Yes	Yes	Yes	No	No	Yes	Yes	Yes	Yes	No	No	No	No	No	No	No
BRK-16-01	M	Arab	No	14	ASD/ADHD	Yes	Yes	No	No	No	Yes	Yes	Yes	Yes	No	Yes	No	No	No	Yes	No
BRK-17-01	M	Arab	No	9	ASD	Yes	No	Yes	No	Yes	No	No	na	na	Yes	No	Yes	No	No	No	No
BRK-18-01	M	Arab	No	11	ASD/ADHD	No	No	No	No	No	Yes	Yes	No	No	No	No	No	No	No	No	No
BRK-19-01	M	South Asia	No	10	ASD/ADHD	No	Yes	No	No	No	Yes	No	No	No	No	No	No	No	No	No	No
BRK-20-01	M	South Asia	Yes	10	ASD	No	No	No	No	No	No	No	na	No	No	No	No	No	No	No	No
BRK-21-01	M	Other	No	7	ASD	No	No	No	No	No	No	No	na	No	No	No	No	No	No	No	No
BRK-22-01	M	Arab	Yes	7	ASD/ADHD	No	No	No	No	No	Yes	Yes	na	na	No	No	No	No	No	No	No
BRK-23-01	M	Arab	No	18	ASD	Yes	No	No	No	No	No	Yes	Yes	No	No	No	No	No	No	Yes	No
BRK-24-01	M	Arab	No	5	ASD/ADHD	No	No	No	No	No	Yes	No	Yes	na	No	No	No	No	No	No	No
BRK-25-01	M	Arab	No	11	ASD	No	No	No	No	No	No	na	na	na	No	No	Yes	No	No	No	No
BRK-26-01	M	Arab	Yes	23	ASD/ADHD	No	No	No	No	No	Yes	Yes	na	na	No	No	No	No	No	Yes	No
BRK-27-01	M	South Asia	Yes	12	ASD/ADHD	No	No	Yes	No	Yes	Yes	Yes	na	na	No	No	No	No	No	No	No
BRK-28-01	M	South Asia	Yes	17	ASD	No	No	Yes	No	No	No	Yes	Yes	Yes	No	No	No	No	No	No	No
BRK-29-01	M	Arab	No	7	ASD	Yes	No	No	No	Yes	No	No	No	na	No	No	No	No	No	No	No
BRK-30-01	M	South Asia	No	11	ASD	No	No	No	No	No	No	No	na	na	No	No	No	No	No	No	No
BRK-31-01	M	Arab	No	10	ASD/ADHD	No	Yes	No	No	No	Yes	No	na	na	No	No	No	No	No	No	No
BRK-32-01	F	South Asia	No	9	ASD/ADHD	No	No	No	No	No	Yes	No	No	No	No	YES	No	No	No	No	No
BRK-33-01	M	Arab	No	9	ASD/ADHD	Yes	No	No	No	No	Yes	No	na	na	No	No	No	No	No	No	No
BRK-34-01	M	Arab	No	10	ASD	No	No	No	No	No	No	No	No	No	No	No	No	No	No	No	No
BRK-35-01	M	African	No	12	ASD	No	No	No	No	No	No	No	na	na	No	No	No	No	No	No	No
BRK-36-01	M	Arab	No	10	ASD	No	No	No	No	No	No	No	No	No	No	No	No	No	No	No	No
BRK-37-01	F	Arab	No	11	ASD/ADHD	No	No	No	No	No	Yes	No	No	No	No	No	No	No	No	No	No
BRK-38-01	M	Arab	No	12	ASD	No	No	No	No	no	No	No	no	no	no	no	no	no	no	no	no
BRK-39-01	M	Other	No	6	ASD	No	No	No	No	No	No	No	No	No	No	No	No	No	No	No	No
BRK-40-01	M	South Asia	Yes	6	ASD	No	No	Yes	No	No	No	No	No	na	No	na	Yes	No	No	No	No
BRK-41-01	M	Arab	No	7	ASD	No	No	No	No	No	No	Yes	No	na	No	No	No	No	No	No	No
BRK-42-01	M	African	Yes	15	ASD	No	No	No	No	No	No	No	No	na	No	No	No	No	No	No	No
BRK-43-01	M	Arab	Yes	9	ASD	No	No	No	No	No	No	No	na	na	No	No	No	No	No	No	No
BRK-44-01	M	Arab	No	2	ASD	No	No	No	No	Yes	No	Yes	na	No	No	No	Yes	No	No	No	No
BRK-45-01	M	South Asia	Yes	8	ASD	No	No	No	No	No	No	Yes	na	na	No	No	No	No	No	No	No
BRK-46-01	M	Arab	No	20	ASD/ADHD	No	Yes	No	No	No	Yes	Yes	No	na	No	No	No	No	No	No	No
BRK-47-01	F	Arab	No	10	ASD	No	No	No	No	No	No	No	No	No	No	No	yes	No	No	No	No
BRK-48-01	M	South Asia	Yes	17	Non verbal ASD	Yes	No	Yes	Yes	No	No	Yes	Yes	na	Yes	No	No	No	No	No	No
BRK-49-01	M	South Asia	Yes	13	ASD	No	No	No	No	No	No	No	No	No	No	No	No	No	No	No	No
BRK-50-01	M	Arab	No	12	ASD	No	No	No	No	No	No	No	No	No	No	No	Yes	No	No	No	No
BRK-51-01	F	Arab	Yes	11	ASD+Asperger Syndrome	No	No	No	No	Yes	No	Yes	No	na	No	No	No	No	No	No	No
BRK-52-01	F	African	No	15	ASD	Yes	No	No	No	na	No	na	na	na	na	na	na	No	No	No	na
BRK-53-01	M	Arab	Yes	14	ASD+Asperger Syndrome	Yes	No	No	No	No	No	No	No	na	No	Yes	No	Yes	No	No	No
BRK-54-01	F	South Asia	Yes	8	ASD	No	No	No	No	No	No	No	No	na	No	No	No	No	No	Yes	No
BRK-55-01	M	European	Yes	12	ASD/ADHD	No	No	No	No	No	Yes	No	No	na	No	No	No	No	No	No	No
BRK-56-01	M	Arab	Yes	11	Non verbal ASD	Yes	No	No	Yes	No	No	Yes	No	na	Yes	Yes	Yes	No	No	Yes	No
BRK-57-01	F	Arab	No	14	Non verbal ASD	No	No	Yes	Yes	No	No	No	No	na	No	No	No	No	No	No	No
BRK-58-01	M	Arab	Yes	13	ASD/ADHD	Yes	No	No	No	No	Yes	Yes	No	na	No	No	No	No	No	No	No
BRK-59-01	M	South Asia	Yes	19	ASD	Yes	No	Yes	No	No	No	No	No	na	Yes	No	No	No	No	No	No
BRK-60-01	M	South Asia	Yes	6	ASD	No	No	No	No	Yes	No	No	No	na	No	No	No	No	No	No	Yes
BRK-61-01	F	Arab	Yes	10	ASD	Yes	No	No	No	No	No	No	No	na	No	No	No	No	No	No	No
BRK-62-01	M	Arab	Yes	8	ASD	No	No	No	No	No	No	No	No	na	No	No	Yes	No	No	No	No
BRK-63-01	M	South Asia	No	7	ASD/ADHD	No	No	No	No	No	Yes	No	No	na	No	No	No	No	No	No	No
BRK-64-01	M	South Asia	No	6	ASD	No	No	No	No	No	No	No	No	na	No	No	No	No	No	No	No
BRK-65-01	M	European	Yes	15	ASD/ADHD	Yes	Yes	No	No	No	Yes	Yes	No	na	No	No	No	No	No	No	No
BRK-66-01	M	European	Yes	10	ASD	No	No	No	No	No	No	No	No	na	No	No	No	No	No	No	No
BRK-67-01	M	Arab	Yes	13	ASD/ADHD	No	No	No	No	No	Yes	Yes	No	na	No	No	No	No	No	No	No
BRK-68-01	M	South Asia	Yes	7	Non verbal ASD	No	No	yes	Yes	No	No	No	No	No	No	No	No	No	No	No	No
BRK-69-01	F	Arab	Yes	8	ASD	No	No	yes	No	No	No	No	No	No	yes	No	No	No	No	No	No
BRK-70-01	M	Arab	Yes	18	Non verbal ASD	No	No	no	Yes	No	No	No	No	No	No	No	Yes	No	No	No	No
BRK-71-01	M	Arab	Yes	16	ASD/ADHD	Yes	No	no	No	no	Yes	No	no	no	no	no	no	no	no	no	no
BRK-72-01	M	Arab	No	5	ASD	No	No	No	No	No	No	No	No	na	No	No	Yes	na	na	No	No
BRK-73-01	M	South Asia	Yes	6	ASD	Yes	No	Yes	No	No	No	Yes	Yes	No	na	No	Yes	No	No	No	Yes
BRK-74-01	M	Arab	Yes	13	ASD	Yes	No	No	No	na	No	Yes	na	na	No	na	No	No	No	No	No
BRK-75-01	M	South Asia	Yes	5	ASD/ADHD	No	No	No	No	na	Yes	na	na	na	No	Yes	Yes	No	No	No	No
BRK-76-01	M	Arab	Yes	9	ASD/ADHD	No	No	No	No	na	Yes	No	na	na	No	No	No	No	No	No	No
BRK-77-01	M	Arab	No	9	ASD	Yes	No	Yes	No	na	No	No	No	na	no	no	no	no	no	No	No
BRK-78-01	M	Arab	Yes	6	ASD/ADHD	Yes	No	No	No	Yes	Yes	na	na	na	No	No	Yes	No	No	No	No
BRK-79-01	M	European	No	19	ASD/ADHD	Yes	No	No	No	No	Yes	Yes	na	Yes	No	No	Yes	No	No	No	No
BRK-80-01	M	Arab	No	8	ASD	No	No	Yes	No	na	No	Yes	na	na	No	Yes	No	No	No	No	No
BRK-81-01	M	South Asia	No	8	ASD	No	No	No	No	na	No	No	na	na	No	Yes	Yes	No	No	No	No
BRK-82-01	M	Arab	No	6	ASD	Yes	No	No	No	Yes	No	No	No	na	No	No	No	No	No	No	No
BRK-83-01	M	Arab	Yes	9	ASD	Yes	No	Yes	No	No	No	No	na	na	No	No	Yes	No	No	No	No
BRK-84-01	M	Other	No	4	ASD	No	No	Yes	No	Yes	No	No	na	na	No	na	No	No	No	No	No
BRK-85-01	M	Other	Yes	10	ADHD/ASD	No	No	No	No	No	Yes	Yes	No	Yes	No	Yes	No	No	No	No	No
BRK-86-01	M	Arab	No	8	ASD/ADHD	No	No	Yes	No	No	Yes	No	No	No	No	No	No	No	no	No	Yes
BRK-87-01	M	Arab	Yes	12	ASD	No	No	No	No	No	No	No	Yes	No	No	No	No	No	no	No	No
BRK-88-01	F	Arab	Yes	13	Non verbal ASD	Yes	Yes	Yes	Yes	No	No	Yes	No	No	No	No	No	No	No	No	No
BRK-89-01	F	Arab	Yes	13	Disintegrative Down Syndrome	Yes	No	Yes	No	yes	No	Yes	No	yes	No	No	No	No	No	No	No
BRK-90-01	M	African	Yes	18	ASD/ADHD	No	No	No	No	No	Yes	No	No	yes	No	No	No	No	No	No	No
BRK-91-01	M	Arab	No	4	ASD	No	No	No	No	No	No	No	No	No	No	No	No	No	No	No	No
BRK-92-01	M	Arab	No	6	ASD	No	No	Yes	No	No	No	No	No	No	No	No	No	No	No	No	No
BRK-93-01	M	South Asia	Yes	9	Non verbal ASD/ADHD	No	No	No	Yes	No	No	Yes	No	No	No	YES	No	No	No	No	No
BRK-94-01	M	Arab	No	10	ASD/ADHD	Yes	No	No	No	No	Yes	Yes	No	No	yes	No	No	No	No	No	No
BRK-95-01	M	Arab	No	10	ASD	Yes	No	Yes	No	No	No	No	No	No	No	No	No	yes	No	No	No
BRK-96-01	M	Arab	No	8	ASD	No	No	No	No	No	No	Yes	No	No	No	No	No	No	No	No	No
BRK-97-01	M	Arab	No	17	Non verbal ASD	Yes	No	No	Yes	No	No	Yes	No	No	No	YES	No	No	No	No	No
BRK-98-01	F	Arab	No	11	ASD	Yes	No	Yes	No	No	No	No	No	No	No	No	No	No	No	No	No
BRK-99-01	M	Arab	No	14	ASD/ADHD	No	No	No	No	No	Yes	No	No	No	No	No	No	No	No	No	No
BRK-100-01	M	European	Yes	21	ASD/ADHD	No	No	Yes	No	No	Yes	No	No	No	No	No	No	No	No	No	No

## Sheet: Table S2
Table S2: Known ASD/NDD gene panels
Gene Name	Panel Name	Model_Of_Inheritance
AAAS	Intellectual disability	BIALLELIC
AARS	Intellectual disability	BIALLELIC
AASS	Intellectual disability	BIALLELIC
ABAT	Intellectual disability	BIALLELIC
ABCA2	Intellectual disability	BIALLELIC
ABCC9	Intellectual disability	MONOALLELIC
ABCD1	Intellectual disability	X-LINKED
ABCD4	Intellectual disability	BIALLELIC
ABHD16A	Intellectual disability	BIALLELIC
ABHD5	Intellectual disability	BIALLELIC
ACAD9	Intellectual disability	BIALLELIC
ACADM	Intellectual disability	BIALLELIC
ACADS	Intellectual disability	BIALLELIC
ACADSB	Intellectual disability	BIALLELIC
ACADVL	Intellectual disability	BIALLELIC
ACAT1	Intellectual disability	BIALLELIC
ACER3	Intellectual disability	BIALLELIC
ACO2	Intellectual disability	BIALLELIC
ACOX1	Intellectual disability	BIALLELIC
ACP5	Intellectual disability	BIALLELIC
ACSL4	Intellectual disability	X-LINKED
ACTA2	Intellectual disability	MONOALLELIC
ACTB	Intellectual disability	MONOALLELIC
ACTG1	Intellectual disability	MONOALLELIC
ACTL6A	Intellectual disability	MONOALLELIC
ACTL6B	Intellectual disability	BOTH monoallelic and biallelic
ACVR1	Intellectual disability	MONOALLELIC
ACY1	Intellectual disability	BIALLELIC
ADA	Intellectual disability	BIALLELIC
ADAM22	Intellectual disability	BIALLELIC
ADAMTS10	Intellectual disability	BIALLELIC
ADAR	Intellectual disability	BOTH monoallelic and biallelic
ADARB1	Intellectual disability	BIALLELIC
ADAT3	Intellectual disability	BIALLELIC
ADD1	Intellectual disability	BOTH monoallelic and biallelic
ADD3	Intellectual disability	BIALLELIC
ADGRG1	Intellectual disability	BIALLELIC
ADK	Intellectual disability	BIALLELIC
ADNP	Intellectual disability	MONOALLELIC
ADPRHL2	Intellectual disability	BIALLELIC
ADSL	Intellectual disability	BIALLELIC
AFF2	Intellectual disability	X-LINKED
AFF3	Intellectual disability	MONOALLELIC
AFF4	Intellectual disability	MONOALLELIC
AGA	Intellectual disability	BIALLELIC
AGAP1	Intellectual disability	MONOALLELIC
AGMO	Intellectual disability	BIALLELIC
AGO1	Intellectual disability	MONOALLELIC
AGO2	Intellectual disability	MONOALLELIC
AGPS	Intellectual disability	BIALLELIC
AGXT	Intellectual disability	BIALLELIC
AHCY	Intellectual disability	BIALLELIC
AHDC1	Intellectual disability	MONOALLELIC
AHI1	Intellectual disability	BIALLELIC
AIFM1	Intellectual disability	X-LINKED
AIMP1	Intellectual disability	BIALLELIC
AIMP2	Intellectual disability	BIALLELIC
AIPL1	Intellectual disability	BIALLELIC
AIRE	Intellectual disability	BIALLELIC
AK2	Intellectual disability	BIALLELIC
AKR1D1	Intellectual disability	BIALLELIC
AKT1	Intellectual disability	MONOALLELIC
AKT3	Intellectual disability	MONOALLELIC
ALAD	Intellectual disability	BIALLELIC
ALDH18A1	Intellectual disability	BOTH monoallelic and biallelic
ALDH3A2	Intellectual disability	BIALLELIC
ALDH4A1	Intellectual disability	BIALLELIC
ALDH5A1	Intellectual disability	BIALLELIC
ALDH7A1	Intellectual disability	BIALLELIC
ALDOA	Intellectual disability	BIALLELIC
ALG1	Intellectual disability	BIALLELIC
ALG11	Intellectual disability	BIALLELIC
ALG12	Intellectual disability	BIALLELIC
ALG13	Intellectual disability	X-LINKED
ALG14	Intellectual disability	BIALLELIC
ALG3	Intellectual disability	BIALLELIC
ALG6	Intellectual disability	BIALLELIC
ALG8	Intellectual disability	BIALLELIC
ALG9	Intellectual disability	BIALLELIC
ALKBH8	Intellectual disability	BIALLELIC
ALMS1	Intellectual disability	BIALLELIC
ALPL	Intellectual disability	BIALLELIC
ALX3	Intellectual disability	BIALLELIC
ALX4	Intellectual disability	BOTH monoallelic and biallelic
AMER1	Intellectual disability	X-LINKED
AMPD2	Intellectual disability	BIALLELIC
AMT	Intellectual disability	BIALLELIC
ANK2	Intellectual disability	MONOALLELIC
ANK3	Intellectual disability	BIALLELIC
ANKRD11	Intellectual disability	MONOALLELIC
ANKRD17	Intellectual disability	MONOALLELIC
ANO5	Intellectual disability	BOTH monoallelic and biallelic
ANTXR1	Intellectual disability	BIALLELIC
AP1B1	Intellectual disability	BIALLELIC
AP1G1	Intellectual disability	MONOALLELIC
AP1S1	Intellectual disability	BIALLELIC
AP1S2	Intellectual disability	X-LINKED
AP2M1	Intellectual disability	MONOALLELIC
AP2S1	Intellectual disability	MONOALLELIC
AP3B1	Intellectual disability	BIALLELIC
AP3B2	Intellectual disability	BIALLELIC
AP4B1	Intellectual disability	BIALLELIC
AP4E1	Intellectual disability	BIALLELIC
AP4M1	Intellectual disability	BIALLELIC
AP4S1	Intellectual disability	BIALLELIC
APC2	Intellectual disability	BIALLELIC
APOPT1	Intellectual disability	BIALLELIC
ARCN1	Intellectual disability	MONOALLELIC
ARF1	Intellectual disability	MONOALLELIC
ARF3	Intellectual disability	MONOALLELIC
ARFGEF1	Intellectual disability	MONOALLELIC
ARFGEF2	Intellectual disability	BIALLELIC
ARG1	Intellectual disability	BIALLELIC
ARHGAP35	Intellectual disability	MONOALLELIC
ARHGEF9	Intellectual disability	X-LINKED
ARID1A	Intellectual disability	MONOALLELIC
ARID1B	Intellectual disability	MONOALLELIC
ARID2	Intellectual disability	MONOALLELIC
ARL13B	Intellectual disability	BIALLELIC
ARL14EP	Intellectual disability	BIALLELIC
ARL6	Intellectual disability	BIALLELIC
ARMC4	Intellectual disability	BIALLELIC
ARMC9	Intellectual disability	BIALLELIC
ARSA	Intellectual disability	BIALLELIC
ARSB	Intellectual disability	BIALLELIC
ARSE	Intellectual disability	X-LINKED
ARV1	Intellectual disability	BIALLELIC
ARX	Intellectual disability	X-LINKED
ASAH1	Intellectual disability	BIALLELIC
ASCC3	Intellectual disability	BIALLELIC
ASH1L	Intellectual disability	MONOALLELIC
ASL	Intellectual disability	BIALLELIC
ASNS	Intellectual disability	BIALLELIC
ASPA	Intellectual disability	BIALLELIC
ASPM	Intellectual disability	BIALLELIC
ASS1	Intellectual disability	BIALLELIC
ASTN1	Intellectual disability	BIALLELIC
ASXL1	Intellectual disability	MONOALLELIC
ASXL2	Intellectual disability	MONOALLELIC
ASXL3	Intellectual disability	MONOALLELIC
ATAD1	Intellectual disability	BIALLELIC
ATAD3A	Intellectual disability	BOTH monoallelic and biallelic
ATG7	Intellectual disability	BIALLELIC
ATIC	Intellectual disability	BIALLELIC
ATM	Intellectual disability	BIALLELIC
ATN1	Intellectual disability	MONOALLELIC
ATP11A	Intellectual disability	MONOALLELIC
ATP13A2	Intellectual disability	BIALLELIC
ATP1A1	Intellectual disability	MONOALLELIC
ATP1A2	Intellectual disability	MONOALLELIC
ATP1A3	Intellectual disability	MONOALLELIC
ATP2B1	Intellectual disability	MONOALLELIC
ATP6AP1	Intellectual disability	X-LINKED
ATP6AP2	Intellectual disability	X-LINKED
ATP6V0A1	Intellectual disability	MONOALLELIC
ATP6V0A2	Intellectual disability	BIALLELIC
ATP6V0C	Intellectual disability	MONOALLELIC
ATP6V1A	Intellectual disability	MONOALLELIC
ATP6V1B2	Intellectual disability	MONOALLELIC
ATP7A	Intellectual disability	X-LINKED
ATP8A2	Intellectual disability	BIALLELIC
ATP9A	Intellectual disability	BIALLELIC
ATR	Intellectual disability	BIALLELIC
ATRX	Intellectual disability	X-LINKED
ATXN2L	Intellectual disability	MONOALLELIC
AUH	Intellectual disability	BIALLELIC
AUTS2	Intellectual disability	MONOALLELIC
B3GALNT2	Intellectual disability	BIALLELIC
B3GALT6	Intellectual disability	BIALLELIC
B3GLCT	Intellectual disability	BIALLELIC
B4GALNT1	Intellectual disability	BIALLELIC
B4GALT1	Intellectual disability	BIALLELIC
B4GALT7	Intellectual disability	BIALLELIC
B4GAT1	Malformations of cortical development	BIALLELIC
B9D1	Intellectual disability	BIALLELIC
B9D2	Intellectual disability	BIALLELIC
BAZ2B	Autism	NA
BBS1	Intellectual disability	BIALLELIC
BBS10	Intellectual disability	BIALLELIC
BBS12	Intellectual disability	BIALLELIC
BBS2	Intellectual disability	BIALLELIC
BBS4	Intellectual disability	BIALLELIC
BBS5	Intellectual disability	BIALLELIC
BBS7	Intellectual disability	BIALLELIC
BBS9	Intellectual disability	BIALLELIC
BCAP31	Intellectual disability	X-LINKED
BCAS3	Intellectual disability	BIALLELIC
BCKDHA	Intellectual disability	BIALLELIC
BCKDHB	Intellectual disability	BIALLELIC
BCKDK	Intellectual disability	BIALLELIC
BCL11A	Intellectual disability	MONOALLELIC
BCL11B	Intellectual disability	MONOALLELIC
BCOR	Intellectual disability	X-LINKED
BCORL1	Intellectual disability	X-LINKED
BCS1L	Intellectual disability	BIALLELIC
BICRA	Intellectual disability	MONOALLELIC
BLM	Intellectual disability	BIALLELIC
BLOC1S1	Intellectual disability	BIALLELIC
BMP4	Intellectual disability	MONOALLELIC
BOLA3	Intellectual disability	BIALLELIC
BPTF	Intellectual disability	MONOALLELIC
BRAF	Intellectual disability	MONOALLELIC
BRAT1	Intellectual disability	BIALLELIC
BRD4	Intellectual disability	MONOALLELIC
BRF1	Intellectual disability	BIALLELIC
BRPF1	Intellectual disability	MONOALLELIC
BRSK2	Intellectual disability	MONOALLELIC
BRWD3	Intellectual disability	X-LINKED
BSCL2	Intellectual disability	BOTH monoallelic and biallelic
BSND	Intellectual disability	BIALLELIC
BTD	Intellectual disability	BIALLELIC
BUB1B	Intellectual disability	BIALLELIC
C12orf4	Intellectual disability	BIALLELIC
C12orf57	Intellectual disability	BIALLELIC
C12orf65	Intellectual disability	BIALLELIC
C16orf62	Intellectual disability	BIALLELIC
C2CD3	Intellectual disability	BIALLELIC
C5orf42	Intellectual disability	BIALLELIC
C8orf37	Intellectual disability	BIALLELIC
CA2	Intellectual disability	BIALLELIC
CA8	Intellectual disability	BIALLELIC
CACNA1A	Intellectual disability	MONOALLELIC
CACNA1B	Intellectual disability	BIALLELIC
CACNA1C	Intellectual disability	MONOALLELIC
CACNA1D	Intellectual disability	BOTH monoallelic and biallelic
CACNA1E	Intellectual disability	MONOALLELIC
CACNA1G	Intellectual disability	MONOALLELIC
CACNA1H	Autism	NA
CACNA1I	Intellectual disability	MONOALLELIC
CACNA2D1	Intellectual disability	BIALLELIC
CACNA2D2	Intellectual disability	BIALLELIC
CACNA2D3	Autism	NA
CACNB4	Intellectual disability	BOTH monoallelic and biallelic
CAD	Intellectual disability	BIALLELIC
CAMK2A	Intellectual disability	MONOALLELIC
CAMK2B	Intellectual disability	MONOALLELIC
CAMK2G	Intellectual disability	MONOALLELIC
CAMK4	Intellectual disability	MONOALLELIC
CAMTA1	Intellectual disability	MONOALLELIC
CAPN15	Intellectual disability	BIALLELIC
CAPZA2	Intellectual disability	MONOALLELIC
CARS	Intellectual disability	BIALLELIC
CARS2	Intellectual disability	BIALLELIC
CASK	Intellectual disability	X-LINKED
CASR	Intellectual disability	BOTH monoallelic and biallelic
CBL	Intellectual disability	MONOALLELIC
CBS	Intellectual disability	BIALLELIC
CC2D1A	Intellectual disability	BIALLELIC
CC2D2A	Intellectual disability	BIALLELIC
CCBE1	Intellectual disability	BIALLELIC
CCDC186	Intellectual disability	BIALLELIC
CCDC22	Intellectual disability	X-LINKED
CCDC32	Intellectual disability	BIALLELIC
CCDC47	Intellectual disability	BIALLELIC
CCDC88A	Intellectual disability	BIALLELIC
CCDC88C	Intellectual disability	BIALLELIC
CCND2	Intellectual disability	MONOALLELIC
CD96	Intellectual disability	MONOALLELIC
CDC42	Intellectual disability	MONOALLELIC
CDC42BPB	Intellectual disability	MONOALLELIC
CDC6	Intellectual disability	BIALLELIC
CDH11	Intellectual disability	BIALLELIC
CDH2	Intellectual disability	MONOALLELIC
CDK10	Intellectual disability	BIALLELIC
CDK13	Intellectual disability	MONOALLELIC
CDK16	Intellectual disability	X-LINKED
CDK19	Intellectual disability	MONOALLELIC
CDK5RAP2	Intellectual disability	BIALLELIC
CDK8	Intellectual disability	MONOALLELIC
CDK9	Intellectual disability	BIALLELIC
CDKL5	Intellectual disability	X-LINKED
CDKN1C	Intellectual disability	MONOALLELIC
CDON	Intellectual disability	MONOALLELIC
CELF2	Intellectual disability	MONOALLELIC
CENPF	Intellectual disability	BIALLELIC
CENPJ	Intellectual disability	BIALLELIC
CEP104	Intellectual disability	BIALLELIC
CEP120	Intellectual disability	BIALLELIC
CEP135	Intellectual disability	BIALLELIC
CEP152	Intellectual disability	BIALLELIC
CEP290	Intellectual disability	BIALLELIC
CEP41	Intellectual disability	BIALLELIC
CEP55	Intellectual disability	BIALLELIC
CEP57	Intellectual disability	BIALLELIC
CEP63	Intellectual disability	BOTH monoallelic and biallelic
CEP83	Intellectual disability	BIALLELIC
CEP85L	Intellectual disability	MONOALLELIC
CHAMP1	Intellectual disability	MONOALLELIC
CHD1	Intellectual disability	MONOALLELIC
CHD2	Intellectual disability	MONOALLELIC
CHD3	Intellectual disability	MONOALLELIC
CHD4	Intellectual disability	MONOALLELIC
CHD5	Intellectual disability	MONOALLELIC
CHD7	Intellectual disability	MONOALLELIC
CHD8	Intellectual disability	MONOALLELIC
CHKA	Intellectual disability	BIALLELIC
CHKB	Intellectual disability	BIALLELIC
CHL1	Intellectual disability	MONOALLELIC
CHMP1A	Intellectual disability	BIALLELIC
CHRM1	Intellectual disability	MONOALLELIC
CHST14	Intellectual disability	BIALLELIC
CIC	Intellectual disability	MONOALLELIC
CIT	Intellectual disability	BIALLELIC
CKAP2L	Intellectual disability	BIALLELIC
CLCN2	Intellectual disability	BIALLELIC
CLCN3	Intellectual disability	BOTH monoallelic and biallelic
CLCN4	Intellectual disability	X-LINKED
CLN3	Intellectual disability	BIALLELIC
CLN5	Intellectual disability	BIALLELIC
CLN6	Intellectual disability	BIALLELIC
CLN8	Intellectual disability	BIALLELIC
CLP1	Intellectual disability	BIALLELIC
CLPB	Intellectual disability	BOTH monoallelic and biallelic
CLTC	Intellectual disability	MONOALLELIC
CNKSR2	Intellectual disability	X-LINKED
CNNM2	Intellectual disability	BOTH monoallelic and biallelic
CNOT1	Intellectual disability	MONOALLELIC
CNOT2	Intellectual disability	MONOALLELIC
CNOT3	Intellectual disability	MONOALLELIC
CNPY3	Intellectual disability	BIALLELIC
CNTN4	Autism	NA
CNTNAP1	Intellectual disability	BIALLELIC
CNTNAP2	Intellectual disability	BIALLELIC
COASY	Intellectual disability	BIALLELIC
COG1	Intellectual disability	BIALLELIC
COG4	Intellectual disability	BIALLELIC
COG5	Intellectual disability	MONOALLELIC
COG6	Intellectual disability	BIALLELIC
COG7	Intellectual disability	BIALLELIC
COG8	Intellectual disability	BIALLELIC
COL4A1	Intellectual disability	MONOALLELIC
COL4A2	Intellectual disability	MONOALLELIC
COL4A3BP	Intellectual disability	MONOALLELIC
COLEC11	Intellectual disability	BIALLELIC
COPB1	Intellectual disability	BIALLELIC
COPB2	Intellectual disability	MONOALLELIC
COQ4	Intellectual disability	BIALLELIC
COQ8A	Intellectual disability	BIALLELIC
COQ9	Intellectual disability	BIALLELIC
COX10	Intellectual disability	BIALLELIC
COX15	Intellectual disability	BIALLELIC
COX7B	Intellectual disability	X-LINKED
CPE	Intellectual disability	BIALLELIC
CPS1	Intellectual disability	BIALLELIC
CPSF3	Intellectual disability	BIALLELIC
CRADD	Intellectual disability	BIALLELIC
CRB2	Intellectual disability	BIALLELIC
CRBN	Intellectual disability	BIALLELIC
CREBBP	Intellectual disability	MONOALLELIC
CSDE1	Intellectual disability	MONOALLELIC
CSNK1G1	Intellectual disability	MONOALLELIC
CSNK2A1	Intellectual disability	MONOALLELIC
CSNK2B	Intellectual disability	MONOALLELIC
CSPP1	Intellectual disability	BIALLELIC
CSTB	Intellectual disability	BIALLELIC
CTBP1	Intellectual disability	MONOALLELIC
CTC1	Intellectual disability	BIALLELIC
CTCF	Intellectual disability	MONOALLELIC
CTDP1	Intellectual disability	BIALLELIC
CTNNA2	Intellectual disability	BIALLELIC
CTNNB1	Intellectual disability	MONOALLELIC
CTNND1	Intellectual disability	MONOALLELIC
CTNND2	Autism	NA
CTSA	Intellectual disability	BIALLELIC
CTSD	Intellectual disability	BIALLELIC
CTU2	Intellectual disability	BIALLELIC
CUL3	Intellectual disability	MONOALLELIC
CUL4B	Intellectual disability	X-LINKED
CUX1	Intellectual disability	MONOALLELIC
CUX2	Intellectual disability	MONOALLELIC
CWC27	Intellectual disability	BIALLELIC
CWF19L1	Intellectual disability	BIALLELIC
CXorf56	Intellectual disability	X-LINKED
CYB5R3	Intellectual disability	BIALLELIC
CYC1	Intellectual disability	BIALLELIC
CYFIP2	Intellectual disability	MONOALLELIC
CYP27A1	Intellectual disability	NA
CYP2U1	Intellectual disability	BIALLELIC
D2HGDH	Intellectual disability	BIALLELIC
DAG1	Intellectual disability	BIALLELIC
DARS	Intellectual disability	BIALLELIC
DARS2	Intellectual disability	BIALLELIC
DBT	Intellectual disability	BIALLELIC
DCAF17	Intellectual disability	BIALLELIC
DCHS1	Intellectual disability	BIALLELIC
DCPS	Intellectual disability	BIALLELIC
DCX	Intellectual disability	X-LINKED
DDB1	Intellectual disability	MONOALLELIC
DDC	Intellectual disability	BIALLELIC
DDHD2	Intellectual disability	BIALLELIC
DDOST	Intellectual disability	BIALLELIC
DDX11	Intellectual disability	BIALLELIC
DDX23	Intellectual disability	MONOALLELIC
DDX3X	Intellectual disability	X-LINKED
DDX53	Intellectual disability	X-LINKED
DDX59	Intellectual disability	BIALLELIC
DDX6	Intellectual disability	MONOALLELIC
DEAF1	Intellectual disability	BOTH monoallelic and biallelic
DEGS1	Intellectual disability	BIALLELIC
DENND5A	Intellectual disability	BIALLELIC
DEPDC5	Intellectual disability	MONOALLELIC
DHCR24	Intellectual disability	BIALLELIC
DHCR7	Intellectual disability	BIALLELIC
DHDDS	Intellectual disability	BOTH monoallelic and biallelic
DHFR	Intellectual disability	BIALLELIC
DHPS	Intellectual disability	BIALLELIC
DHTKD1	Intellectual disability	BIALLELIC
DHX30	Intellectual disability	MONOALLELIC
DHX32	Intellectual disability	MONOALLELIC
DHX37	Intellectual disability	BOTH monoallelic and biallelic
DIAPH1	Intellectual disability	BIALLELIC
DIP2B	Intellectual disability	MONOALLELIC
DIP2C	Autism	NA
DIS3L2	Intellectual disability	BIALLELIC
DKC1	Intellectual disability	X-LINKED
DLAT	Intellectual disability	BIALLELIC
DLD	Intellectual disability	BIALLELIC
DLG1	Intellectual disability	NA
DLG2	Intellectual disability	NA
DLG3	Intellectual disability	X-LINKED
DLG4	Intellectual disability	MONOALLELIC
DLL1	Intellectual disability	MONOALLELIC
DMD	Intellectual disability	X-LINKED
DMXL2	Intellectual disability	BIALLELIC
DNAJC12	Intellectual disability	BIALLELIC
DNAJC19	Intellectual disability	BIALLELIC
DNM1	Intellectual disability	MONOALLELIC
DNM1L	Intellectual disability	BOTH monoallelic and biallelic
DNMT3A	Intellectual disability	MONOALLELIC
DNMT3B	Intellectual disability	BIALLELIC
DOCK3	Intellectual disability	BIALLELIC
DOCK6	Intellectual disability	BIALLELIC
DOCK7	Intellectual disability	BIALLELIC
DOCK8	Intellectual disability	BIALLELIC
DOHH	Intellectual disability	BIALLELIC
DOLK	Intellectual disability	BIALLELIC
DONSON	Intellectual disability	BIALLELIC
DPAGT1	Intellectual disability	BIALLELIC
DPF2	Intellectual disability	MONOALLELIC
DPH1	Intellectual disability	BIALLELIC
DPH2	Intellectual disability	BIALLELIC
DPH5	Intellectual disability	BIALLELIC
DPM1	Intellectual disability	BIALLELIC
DPM2	Intellectual disability	BIALLELIC
DPM3	Intellectual disability	BIALLELIC
DPP6	Intellectual disability	MONOALLELIC
DPYD	Intellectual disability	BIALLELIC
DPYS	Intellectual disability	BIALLELIC
DPYSL5	Intellectual disability	MONOALLELIC
DROSHA	Intellectual disability	MONOALLELIC
DSCAM	Autism	NA
DTYMK	Intellectual disability	BIALLELIC
DYM	Intellectual disability	BIALLELIC
DYNC1H1	Intellectual disability	MONOALLELIC
DYNC1I2	Intellectual disability	BIALLELIC
DYRK1A	Intellectual disability	MONOALLELIC
EARS2	Intellectual disability	BIALLELIC
EBF3	Intellectual disability	MONOALLELIC
EBP	Intellectual disability	X-LINKED
EDEM3	Intellectual disability	BIALLELIC
EED	Intellectual disability	MONOALLELIC
EEF1A2	Intellectual disability	MONOALLELIC
EEF1B2	Intellectual disability	BIALLELIC
EFTUD2	Intellectual disability	MONOALLELIC
EHMT1	Intellectual disability	MONOALLELIC
EIF2AK2	Intellectual disability	MONOALLELIC
EIF2AK3	Intellectual disability	BIALLELIC
EIF2S3	Intellectual disability	X-LINKED
EIF3F	Intellectual disability	BIALLELIC
EIF4A3	Intellectual disability	BIALLELIC
EIF5A	Intellectual disability	MONOALLELIC
ELAC2	Intellectual disability	BIALLELIC
ELOVL4	Intellectual disability	BIALLELIC
ELP2	Intellectual disability	BIALLELIC
EMC1	Intellectual disability	BIALLELIC
EMC10	Intellectual disability	BIALLELIC
EMG1	Intellectual disability	BIALLELIC
EML1	Intellectual disability	BIALLELIC
EMX2	Intellectual disability	MONOALLELIC
ENTPD1	Intellectual disability	BIALLELIC
EP300	Intellectual disability	MONOALLELIC
EPB41L1	Intellectual disability	MONOALLELIC
EPG5	Intellectual disability	BIALLELIC
EPHA7	Intellectual disability	MONOALLELIC
ERBB4	Intellectual disability	MONOALLELIC
ERBIN	Autism	NA
ERCC1	Intellectual disability	BIALLELIC
ERCC2	Intellectual disability	BIALLELIC
ERCC3	Intellectual disability	BIALLELIC
ERCC5	Intellectual disability	BIALLELIC
ERCC6	Intellectual disability	BIALLELIC
ERCC6L2	Intellectual disability	BIALLELIC
ERCC8	Intellectual disability	BIALLELIC
ERGIC3	Intellectual disability	BIALLELIC
ERLIN2	Intellectual disability	BIALLELIC
ERMARD	Intellectual disability	MONOALLELIC
ESCO2	Intellectual disability	BIALLELIC
ETFA	Intellectual disability	BIALLELIC
ETFB	Intellectual disability	BIALLELIC
ETFDH	Intellectual disability	BIALLELIC
ETHE1	Intellectual disability	BIALLELIC
EXOC2	Intellectual disability	BIALLELIC
EXOC7	Intellectual disability	BIALLELIC
EXOSC3	Intellectual disability	BIALLELIC
EXOSC8	Intellectual disability	BIALLELIC
EXT2	Intellectual disability	BIALLELIC
EXTL3	Intellectual disability	BIALLELIC
EZH2	Intellectual disability	MONOALLELIC
FAAH2	Intellectual disability	X-LINKED
FAM111A	Intellectual disability	MONOALLELIC
FAM120C	Intellectual disability	X-LINKED
FAM126A	Intellectual disability	BIALLELIC
FAM20C	Intellectual disability	BIALLELIC
FAM50A	Intellectual disability	X-LINKED
FANCA	Intellectual disability	BIALLELIC
FANCC	Intellectual disability	BIALLELIC
FANCD2	Intellectual disability	BIALLELIC
FANCE	Intellectual disability	BIALLELIC
FANCF	Intellectual disability	BIALLELIC
FANCG	Intellectual disability	BIALLELIC
FANCI	Intellectual disability	BIALLELIC
FAR1	Intellectual disability	BIALLELIC
FARS2	Intellectual disability	BIALLELIC
FARSA	Intellectual disability	BIALLELIC
FARSB	Intellectual disability	BIALLELIC
FAT4	Intellectual disability	BIALLELIC
FBRSL1	Intellectual disability	MONOALLELIC
FBXL3	Intellectual disability	BIALLELIC
FBXL4	Intellectual disability	BIALLELIC
FBXO11	Intellectual disability	MONOALLELIC
FBXO28	Intellectual disability	MONOALLELIC
FBXO31	Intellectual disability	BOTH monoallelic and biallelic
FBXW11	Intellectual disability	MONOALLELIC
FBXW7	Intellectual disability	MONOALLELIC
FDFT1	Intellectual disability	BIALLELIC
FGD1	Intellectual disability	X-LINKED
FGF12	Intellectual disability	MONOALLELIC
FGF13	Intellectual disability	X-LINKED
FGF14	Intellectual disability	MONOALLELIC
FGFR2	Intellectual disability	MONOALLELIC
FH	Intellectual disability	BIALLELIC
FIBP	Intellectual disability	BIALLELIC
FICD	Intellectual disability	BIALLELIC
FIG4	Intellectual disability	BIALLELIC
FKRP	Intellectual disability	BIALLELIC
FKTN	Intellectual disability	BIALLELIC
FLNA	Intellectual disability	X-LINKED
FLVCR2	Intellectual disability	BIALLELIC
FMN2	Intellectual disability	BIALLELIC
FMR1	Intellectual disability	X-LINKED
FOLR1	Intellectual disability	BIALLELIC
FOXG1	Intellectual disability	MONOALLELIC
FOXP1	Intellectual disability	MONOALLELIC
FOXP2	Intellectual disability	MONOALLELIC
FOXP4	Intellectual disability	MONOALLELIC
FOXRED1	Intellectual disability	BIALLELIC
FRAS1	Intellectual disability	BIALLELIC
FREM2	Intellectual disability	BIALLELIC
FRMPD4	Intellectual disability	X-LINKED
FRRS1L	Intellectual disability	BIALLELIC
FRY	Intellectual disability	BIALLELIC
FTCD	Intellectual disability	BIALLELIC
FTO	Intellectual disability	BIALLELIC
FTSJ1	Intellectual disability	X-LINKED
FUCA1	Intellectual disability	BIALLELIC
FUK	Intellectual disability	BIALLELIC
FUT8	Intellectual disability	BIALLELIC
GABBR2	Intellectual disability	MONOALLELIC
GABRA1	Intellectual disability	MONOALLELIC
GABRA2	Intellectual disability	MONOALLELIC
GABRA5	Intellectual disability	MONOALLELIC
GABRB2	Intellectual disability	MONOALLELIC
GABRB3	Intellectual disability	MONOALLELIC
GABRD	Intellectual disability	MONOALLELIC
GABRG2	Intellectual disability	MONOALLELIC
GAD1	Intellectual disability	BIALLELIC
GALC	Intellectual disability	BIALLELIC
GALE	Intellectual disability	BIALLELIC
GALNT2	Intellectual disability	BIALLELIC
GALT	Intellectual disability	BIALLELIC
GAMT	Intellectual disability	BIALLELIC
GATA6	Intellectual disability	MONOALLELIC
GATAD2B	Intellectual disability	MONOALLELIC
GATM	Intellectual disability	BIALLELIC
GBA	Intellectual disability	BIALLELIC
GBA2	Intellectual disability	BIALLELIC
GCDH	Intellectual disability	BIALLELIC
GCH1	Intellectual disability	BOTH monoallelic and biallelic
GDI1	Intellectual disability	X-LINKED
GEMIN4	Intellectual disability	BIALLELIC
GEMIN5	Intellectual disability	BIALLELIC
GFAP	Intellectual disability	MONOALLELIC
GFER	Intellectual disability	BIALLELIC
GFM1	Intellectual disability	BIALLELIC
GIGYF1	Intellectual disability	MONOALLELIC
GIGYF2	Autism	NA
GJB1	Intellectual disability	X-LINKED
GJB3	Intellectual disability	MONOALLELIC
GJC2	Intellectual disability	BIALLELIC
GK	Intellectual disability	X-LINKED
GLB1	Intellectual disability	BIALLELIC
GLDC	Intellectual disability	BIALLELIC
GLI2	Intellectual disability	MONOALLELIC
GLI3	Intellectual disability	MONOALLELIC
GLIS3	Intellectual disability	BIALLELIC
GLRA2	Intellectual disability	X-LINKED
GLS	Intellectual disability	BIALLELIC
GLUL	Intellectual disability	BIALLELIC
GLYCTK	Intellectual disability	BIALLELIC
GM2A	Intellectual disability	BIALLELIC
GMNN	Intellectual disability	MONOALLELIC
GMPPA	Intellectual disability	BIALLELIC
GMPPB	Intellectual disability	BIALLELIC
GNAI1	Intellectual disability	MONOALLELIC
GNAI2	Intellectual disability	MONOALLELIC
GNAO1	Intellectual disability	MONOALLELIC
GNAS	Intellectual disability	MONOALLELIC
GNB1	Intellectual disability	MONOALLELIC
GNB2	Intellectual disability	MONOALLELIC
GNB5	Intellectual disability	BIALLELIC
GNE	Intellectual disability	MONOALLELIC
GNPAT	Intellectual disability	BIALLELIC
GNPTAB	Intellectual disability	BIALLELIC
GNPTG	Intellectual disability	BIALLELIC
GNS	Intellectual disability	BIALLELIC
GOT2	Intellectual disability	BIALLELIC
GPAA1	Intellectual disability	BIALLELIC
GPC3	Intellectual disability	X-LINKED
GPC4	Intellectual disability	X-LINKED
GPSM2	Intellectual disability	BIALLELIC
GPT2	Intellectual disability	BIALLELIC
GRIA1	Intellectual disability	MONOALLELIC
GRIA2	Intellectual disability	MONOALLELIC
GRIA3	Intellectual disability	X-LINKED
GRIA4	Intellectual disability	MONOALLELIC
GRID2	Intellectual disability	BIALLELIC
GRIK2	Intellectual disability	BOTH monoallelic and biallelic
GRIN1	Intellectual disability	BOTH monoallelic and biallelic
GRIN2A	Intellectual disability	MONOALLELIC
GRIN2B	Intellectual disability	MONOALLELIC
GRIN2D	Intellectual disability	MONOALLELIC
GRIP1	Autism	NA
GRM1	Intellectual disability	BIALLELIC
GSS	Intellectual disability	BIALLELIC
GSX2	Intellectual disability	BIALLELIC
GTF2E2	Intellectual disability	BIALLELIC
GTF2H5	Intellectual disability	BIALLELIC
GTF3C3	Intellectual disability	BIALLELIC
GTPBP2	Intellectual disability	BIALLELIC
GTPBP3	Intellectual disability	BIALLELIC
GUSB	Intellectual disability	BIALLELIC
H3F3A	Intellectual disability	MONOALLELIC
H3F3B	Intellectual disability	MONOALLELIC
HACE1	Intellectual disability	BIALLELIC
HADHA	Intellectual disability	BIALLELIC
HADHB	Intellectual disability	BIALLELIC
HARS	Intellectual disability	BIALLELIC
HAX1	Intellectual disability	BIALLELIC
HCCS	Intellectual disability	X-LINKED
HCFC1	Intellectual disability	X-LINKED
HCN1	Intellectual disability	MONOALLELIC
HDAC4	Intellectual disability	MONOALLELIC
HDAC8	Intellectual disability	X-LINKED
HEATR3	Intellectual disability	BIALLELIC
HEATR5B	Intellectual disability	BIALLELIC
HECW2	Intellectual disability	MONOALLELIC
HEPACAM	Intellectual disability	BOTH monoallelic and biallelic
HERC1	Intellectual disability	BIALLELIC
HERC2	Intellectual disability	BIALLELIC
HESX1	Intellectual disability	BOTH monoallelic and biallelic
HEXA	Intellectual disability	BIALLELIC
HEXB	Intellectual disability	BIALLELIC
HGSNAT	Intellectual disability	BIALLELIC
HIBCH	Intellectual disability	BIALLELIC
HID1	Intellectual disability	BIALLELIC
HINT1	Intellectual disability	BIALLELIC
HIRA	Intellectual disability	MONOALLELIC
HIST1H1E	Intellectual disability	MONOALLELIC
HIST1H4C	Intellectual disability	MONOALLELIC
HIST1H4J	Intellectual disability	MONOALLELIC
HIVEP2	Intellectual disability	MONOALLELIC
HK1	Intellectual disability	BIALLELIC
HLCS	Intellectual disability	BIALLELIC
HMGB1	Intellectual disability	MONOALLELIC
HMGCL	Intellectual disability	BIALLELIC
HNF1B	Intellectual disability	MONOALLELIC
HNMT	Intellectual disability	BIALLELIC
HNRNPD	Intellectual disability	MONOALLELIC
HNRNPH1	Intellectual disability	MONOALLELIC
HNRNPH2	Intellectual disability	X-LINKED
HNRNPK	Intellectual disability	MONOALLELIC
HNRNPR	Intellectual disability	MONOALLELIC
HNRNPU	Intellectual disability	MONOALLELIC
HOXA1	Intellectual disability	BIALLELIC
HPD	Intellectual disability	BOTH monoallelic and biallelic
HPDL	Intellectual disability	BIALLELIC
HPRT1	Intellectual disability	X-LINKED
HRAS	Intellectual disability	MONOALLELIC
HS2ST1	Intellectual disability	BIALLELIC
HSD17B10	Intellectual disability	X-LINKED
HSD17B4	Intellectual disability	BIALLELIC
HSPD1	Intellectual disability	BOTH monoallelic and biallelic
HSPG2	Intellectual disability	BIALLELIC
HTRA2	Intellectual disability	BIALLELIC
HTT	Intellectual disability	BIALLELIC
HUWE1	Intellectual disability	X-LINKED
IARS	Intellectual disability	BIALLELIC
IBA57	Intellectual disability	BIALLELIC
IDH2	Intellectual disability	MONOALLELIC
IDS	Intellectual disability	X-LINKED
IDUA	Intellectual disability	BIALLELIC
IER3IP1	Intellectual disability	BIALLELIC
IFIH1	Intellectual disability	MONOALLELIC
IFT172	Intellectual disability	BIALLELIC
IFT27	Intellectual disability	BIALLELIC
IFT43	Intellectual disability	BIALLELIC
IGF1	Intellectual disability	BIALLELIC
IGF1R	Intellectual disability	BIALLELIC
IKBKG	Intellectual disability	X-LINKED
IL1RAPL1	Intellectual disability	X-LINKED
IL1RAPL2	Intellectual disability	X-LINKED
ILF2	Autism	NA
IMPDH2	Intellectual disability	MONOALLELIC
INPP4A	Intellectual disability	BIALLELIC
INPP5E	Intellectual disability	BIALLELIC
INPP5K	Intellectual disability	BIALLELIC
INTS1	Intellectual disability	BIALLELIC
INTS6	Autism	NA
IQSEC1	Intellectual disability	BIALLELIC
IQSEC2	Intellectual disability	X-LINKED
IREB2	Intellectual disability	BIALLELIC
IRF2BPL	Intellectual disability	MONOALLELIC
IRX5	Intellectual disability	BIALLELIC
ISCA2	Intellectual disability	BIALLELIC
ISPD	Intellectual disability	BIALLELIC
ITFG2	Intellectual disability	BIALLELIC
ITGA7	Intellectual disability	BIALLELIC
ITPA	Intellectual disability	BIALLELIC
ITPR1	Intellectual disability	BIALLELIC
IVD	Intellectual disability	BIALLELIC
JAKMIP1	Intellectual disability	MONOALLELIC
JAM3	Intellectual disability	BIALLELIC
JARID2	Intellectual disability	MONOALLELIC
JMJD1C	Intellectual disability	MONOALLELIC
KANSL1	Intellectual disability	MONOALLELIC
KARS	Intellectual disability	BIALLELIC
KAT2B	Autism	NA
KAT5	Intellectual disability	MONOALLELIC
KAT6A	Intellectual disability	MONOALLELIC
KAT6B	Intellectual disability	MONOALLELIC
KAT8	Intellectual disability	MONOALLELIC
KATNAL2	Autism	NA
KATNB1	Intellectual disability	BIALLELIC
KCNA2	Intellectual disability	MONOALLELIC
KCNB1	Intellectual disability	MONOALLELIC
KCNC1	Intellectual disability	MONOALLELIC
KCNC3	Intellectual disability	MONOALLELIC
KCND2	Intellectual disability	MONOALLELIC
KCNH1	Intellectual disability	MONOALLELIC
KCNJ10	Intellectual disability	BIALLELIC
KCNJ11	Intellectual disability	BOTH monoallelic and biallelic
KCNJ6	Intellectual disability	MONOALLELIC
KCNK4	Intellectual disability	MONOALLELIC
KCNK9	Intellectual disability	MONOALLELIC
KCNMA1	Intellectual disability	BOTH monoallelic and biallelic
KCNN2	Intellectual disability	MONOALLELIC
KCNN3	Intellectual disability	MONOALLELIC
KCNQ2	Intellectual disability	MONOALLELIC
KCNQ3	Intellectual disability	MONOALLELIC
KCNQ5	Intellectual disability	MONOALLELIC
KCNT1	Intellectual disability	MONOALLELIC
KCNT2	Intellectual disability	MONOALLELIC
KCTD3	Intellectual disability	BIALLELIC
KCTD7	Intellectual disability	BIALLELIC
KDM1A	Intellectual disability	MONOALLELIC
KDM3B	Intellectual disability	MONOALLELIC
KDM4B	Intellectual disability	MONOALLELIC
KDM5B	Intellectual disability	BOTH monoallelic and biallelic
KDM5C	Intellectual disability	X-LINKED
KDM6A	Intellectual disability	X-LINKED
KDM6B	Intellectual disability	MONOALLELIC
KIAA0586	Intellectual disability	BIALLELIC
KIAA1109	Intellectual disability	BIALLELIC
KIDINS220	Intellectual disability	MONOALLELIC
KIF11	Intellectual disability	MONOALLELIC
KIF14	Intellectual disability	BIALLELIC
KIF1A	Intellectual disability	MONOALLELIC
KIF1BP	Intellectual disability	BIALLELIC
KIF21B	Intellectual disability	MONOALLELIC
KIF2A	Intellectual disability	MONOALLELIC
KIF5A	Intellectual disability	MONOALLELIC
KIF5C	Intellectual disability	MONOALLELIC
KIF7	Intellectual disability	BIALLELIC
KLF7	Intellectual disability	MONOALLELIC
KLHL15	Intellectual disability	X-LINKED
KLHL7	Intellectual disability	BIALLELIC
KMT2A	Intellectual disability	MONOALLELIC
KMT2B	Intellectual disability	MONOALLELIC
KMT2C	Intellectual disability	MONOALLELIC
KMT2D	Intellectual disability	MONOALLELIC
KMT2E	Intellectual disability	MONOALLELIC
KMT5B	Intellectual disability	MONOALLELIC
KNL1	Intellectual disability	BIALLELIC
KPTN	Intellectual disability	BIALLELIC
KRAS	Intellectual disability	MONOALLELIC
L1CAM	Intellectual disability	X-LINKED
L2HGDH	Intellectual disability	BIALLELIC
LAMA1	Intellectual disability	BIALLELIC
LAMA2	Intellectual disability	BIALLELIC
LAMB1	Intellectual disability	BIALLELIC
LAMB2	Intellectual disability	BIALLELIC
LAMC3	Intellectual disability	BIALLELIC
LAMP2	Intellectual disability	X-LINKED
LARGE1	Intellectual disability	BIALLELIC
LARP7	Intellectual disability	BIALLELIC
LARS	Intellectual disability	BIALLELIC
LARS2	Intellectual disability	BIALLELIC
LAS1L	Intellectual disability	X-LINKED
LEO1	Autism	NA
LIAS	Intellectual disability	BIALLELIC
LIG4	Intellectual disability	BIALLELIC
LINGO1	Intellectual disability	BIALLELIC
LINGO4	Intellectual disability	BIALLELIC
LINS1	Intellectual disability	BIALLELIC
LIPT1	Intellectual disability	BIALLELIC
LIPT2	Intellectual disability	BIALLELIC
LMAN2L	Intellectual disability	BOTH monoallelic and biallelic
LMBRD1	Intellectual disability	BIALLELIC
LMBRD2	Intellectual disability	MONOALLELIC
LMNB1	Intellectual disability	MONOALLELIC
LMNB2	Intellectual disability	MONOALLELIC
LNPK	Intellectual disability	BIALLELIC
LONP1	Intellectual disability	BIALLELIC
LRP2	Intellectual disability	BIALLELIC
LRP5	Intellectual disability	BIALLELIC
LRPPRC	Intellectual disability	BIALLELIC
LSS	Intellectual disability	BIALLELIC
LYRM7	Intellectual disability	BIALLELIC
LZTFL1	Intellectual disability	BIALLELIC
LZTR1	Intellectual disability	BOTH monoallelic and biallelic
MAB21L1	Intellectual disability	BIALLELIC
MAB21L2	Intellectual disability	BOTH monoallelic and biallelic
MACF1	Intellectual disability	MONOALLELIC
MADD	Intellectual disability	BIALLELIC
MAF	Intellectual disability	MONOALLELIC
MAGEL2	Intellectual disability	MONOALLELIC
MAL	Intellectual disability	BIALLELIC
MAN1B1	Intellectual disability	BIALLELIC
MAN2B1	Intellectual disability	BIALLELIC
MANBA	Intellectual disability	BIALLELIC
MAOA	Intellectual disability	X-LINKED
MAP1B	Intellectual disability	MONOALLELIC
MAP2K1	Intellectual disability	MONOALLELIC
MAP2K2	Intellectual disability	MONOALLELIC
MAPK1	Intellectual disability	MONOALLELIC
MAPK10	Intellectual disability	MONOALLELIC
MAPK8IP3	Intellectual disability	MONOALLELIC
MAPKAPK5	Intellectual disability	BIALLELIC
MAPRE2	Intellectual disability	BOTH monoallelic and biallelic
MASP1	Intellectual disability	BIALLELIC
MAST1	Intellectual disability	MONOALLELIC
MAT1A	Intellectual disability	BOTH monoallelic and biallelic
MBD5	Intellectual disability	MONOALLELIC
MBOAT7	Intellectual disability	BIALLELIC
MBTPS2	Intellectual disability	X-LINKED
MCCC1	Intellectual disability	BIALLELIC
MCCC2	Intellectual disability	BIALLELIC
MCM3AP	Intellectual disability	BIALLELIC
MCOLN1	Intellectual disability	BIALLELIC
MCPH1	Intellectual disability	BIALLELIC
MDH2	Intellectual disability	BIALLELIC
MECP2	Intellectual disability	X-LINKED
MED12	Intellectual disability	X-LINKED
MED12L	Intellectual disability	MONOALLELIC
MED13	Intellectual disability	MONOALLELIC
MED13L	Intellectual disability	MONOALLELIC
MED17	Intellectual disability	BIALLELIC
MED23	Intellectual disability	BIALLELIC
MED25	Intellectual disability	BIALLELIC
MED27	Intellectual disability	BIALLELIC
MEF2C	Intellectual disability	MONOALLELIC
MEIS2	Intellectual disability	MONOALLELIC
MET	Autism	NA
METTL23	Intellectual disability	BIALLELIC
METTL5	Intellectual disability	BIALLELIC
MFF	Intellectual disability	BIALLELIC
MFSD2A	Intellectual disability	BIALLELIC
MFSD8	Intellectual disability	BIALLELIC
MGAT2	Intellectual disability	BIALLELIC
MICU1	Intellectual disability	BIALLELIC
MID1	Intellectual disability	X-LINKED
MINPP1	Intellectual disability	BIALLELIC
MIR17HG	Intellectual disability	MONOALLELIC
MKKS	Intellectual disability	BIALLELIC
MKS1	Intellectual disability	BIALLELIC
MLC1	Intellectual disability	BIALLELIC
MLYCD	Intellectual disability	BIALLELIC
MMAA	Intellectual disability	BIALLELIC
MMAB	Intellectual disability	BIALLELIC
MMACHC	Intellectual disability	BIALLELIC
MMADHC	Intellectual disability	BIALLELIC
MMGT1	Intellectual disability	MONOALLELIC
MN1	Intellectual disability	MONOALLELIC
MOCS1	Intellectual disability	BIALLELIC
MOCS2	Intellectual disability	BIALLELIC
MOGS	Intellectual disability	BIALLELIC
MORC2	Intellectual disability	MONOALLELIC
MPDU1	Intellectual disability	BIALLELIC
MPLKIP	Intellectual disability	BIALLELIC
MPP5	Intellectual disability	MONOALLELIC
MPV17	Intellectual disability	BIALLELIC
MRPS22	Intellectual disability	BIALLELIC
MRPS34	Intellectual disability	BIALLELIC
MSL2	Intellectual disability	MONOALLELIC
MSL3	Intellectual disability	X-LINKED
MTFMT	Intellectual disability	BIALLELIC
MTHFR	Intellectual disability	BIALLELIC
MTHFS	Intellectual disability	BIALLELIC
MTO1	Intellectual disability	BIALLELIC
MTOR	Intellectual disability	MONOALLELIC
MTR	Intellectual disability	BIALLELIC
MTRR	Intellectual disability	BIALLELIC
MTSS1L	Intellectual disability	MONOALLELIC
MUT	Intellectual disability	BIALLELIC
MVK	Intellectual disability	BIALLELIC
MYCN	Intellectual disability	MONOALLELIC
MYO5A	Intellectual disability	BIALLELIC
MYT1L	Intellectual disability	MONOALLELIC
NAA10	Intellectual disability	X-LINKED
NAA15	Intellectual disability	MONOALLELIC
NAA20	Intellectual disability	BIALLELIC
NACC1	Intellectual disability	MONOALLELIC
NAGA	Intellectual disability	BIALLELIC
NAGLU	Intellectual disability	BIALLELIC
NAGS	Intellectual disability	BIALLELIC
NALCN	Intellectual disability	BOTH monoallelic and biallelic
NANS	Intellectual disability	BIALLELIC
NAPB	Intellectual disability	BIALLELIC
NARS	Intellectual disability	BOTH monoallelic and biallelic
NBAS	Intellectual disability	BIALLELIC
NBEA	Intellectual disability	MONOALLELIC
NBN	Intellectual disability	BIALLELIC
NCAPD2	Intellectual disability	BIALLELIC
NCAPG2	Intellectual disability	BIALLELIC
NCDN	Intellectual disability	MONOALLELIC
NCKAP1	Intellectual disability	MONOALLELIC
NDE1	Intellectual disability	BIALLELIC
NDP	Intellectual disability	X-LINKED
NDST1	Intellectual disability	BIALLELIC
NDUFA1	Intellectual disability	X-LINKED
NDUFA2	Intellectual disability	BIALLELIC
NDUFAF1	Intellectual disability	BIALLELIC
NDUFAF2	Intellectual disability	BIALLELIC
NDUFAF5	Intellectual disability	BIALLELIC
NDUFS1	Intellectual disability	BIALLELIC
NDUFS4	Intellectual disability	BIALLELIC
NDUFS7	Intellectual disability	BIALLELIC
NDUFS8	Intellectual disability	BIALLELIC
NDUFV1	Intellectual disability	BIALLELIC
NECAP1	Intellectual disability	BIALLELIC
NEDD4L	Intellectual disability	MONOALLELIC
NEMF	Intellectual disability	BIALLELIC
NEU1	Intellectual disability	BIALLELIC
NEUROD2	Intellectual disability	MONOALLELIC
NEXMIF	Intellectual disability	X-LINKED
NF1	Intellectual disability	MONOALLELIC
NFASC	Intellectual disability	BIALLELIC
NFIA	Intellectual disability	MONOALLELIC
NFIB	Intellectual disability	MONOALLELIC
NFIX	Intellectual disability	MONOALLELIC
NFU1	Intellectual disability	BIALLELIC
NGLY1	Intellectual disability	BIALLELIC
NHP2	Intellectual disability	BIALLELIC
NHS	Intellectual disability	X-LINKED
NIPBL	Intellectual disability	MONOALLELIC
NKAP	Intellectual disability	X-LINKED
NKX2-1	Intellectual disability	MONOALLELIC
NLGN3	Intellectual disability	X-LINKED
NONO	Intellectual disability	X-LINKED
NOVA2	Intellectual disability	MONOALLELIC
NPC1	Intellectual disability	BIALLELIC
NPC2	Intellectual disability	BIALLELIC
NPHP1	Intellectual disability	BIALLELIC
NPHP3	Intellectual disability	BIALLELIC
NPRL2	Malformations of cortical development	MONOALLELIC
NPRL3	Malformations of cortical development	MONOALLELIC
NR2F1	Intellectual disability	MONOALLELIC
NR4A2	Intellectual disability	MONOALLELIC
NRAS	Intellectual disability	MONOALLELIC
NRCAM	Intellectual disability	BIALLELIC
NRROS	Intellectual disability	BIALLELIC
NRXN1	Intellectual disability	BOTH monoallelic and biallelic
NSD1	Intellectual disability	MONOALLELIC
NSD2	Intellectual disability	MONOALLELIC
NSDHL	Intellectual disability	X-LINKED
NSRP1	Intellectual disability	BIALLELIC
NSUN2	Intellectual disability	BIALLELIC
NT5C2	Intellectual disability	BIALLELIC
NT5C3A	Intellectual disability	BIALLELIC
NTNG2	Intellectual disability	BIALLELIC
NTRK1	Intellectual disability	BIALLELIC
NTRK2	Intellectual disability	MONOALLELIC
NUBPL	Intellectual disability	BIALLELIC
NUDT2	Intellectual disability	BIALLELIC
NUP107	Intellectual disability	BIALLELIC
NUP188	Intellectual disability	BIALLELIC
NUP214	Intellectual disability	BIALLELIC
NUP62	Intellectual disability	BIALLELIC
NUP85	Intellectual disability	BIALLELIC
NUS1	Intellectual disability	BOTH monoallelic and biallelic
NYX	Intellectual disability	X-LINKED
OCLN	Intellectual disability	BIALLELIC
OCRL	Intellectual disability	X-LINKED
ODC1	Intellectual disability	MONOALLELIC
OFD1	Intellectual disability	X-LINKED
OGDHL	Intellectual disability	BIALLELIC
OGT	Intellectual disability	X-LINKED
OPA3	Intellectual disability	BIALLELIC
OPHN1	Intellectual disability	X-LINKED
OSGEP	Intellectual disability	BIALLELIC
OTC	Intellectual disability	X-LINKED
OTUD5	Intellectual disability	X-LINKED
OTUD6B	Intellectual disability	BIALLELIC
OTX2	Intellectual disability	MONOALLELIC
OXR1	Intellectual disability	BIALLELIC
P4HTM	Intellectual disability	BIALLELIC
PACS1	Intellectual disability	MONOALLELIC
PACS2	Intellectual disability	MONOALLELIC
PAFAH1B1	Intellectual disability	MONOALLELIC
PAH	Intellectual disability	BIALLELIC
PAK1	Intellectual disability	MONOALLELIC
PAK3	Intellectual disability	X-LINKED
PAM16	Intellectual disability	BIALLELIC
PARN	Intellectual disability	BIALLELIC
PARP6	Intellectual disability	MONOALLELIC
PAX1	Intellectual disability	BIALLELIC
PAX6	Intellectual disability	MONOALLELIC
PAX8	Intellectual disability	MONOALLELIC
PBX1	Intellectual disability	MONOALLELIC
PC	Intellectual disability	BIALLELIC
PCCA	Intellectual disability	BIALLELIC
PCCB	Intellectual disability	BIALLELIC
PCDH12	Intellectual disability	BIALLELIC
PCDH19	Intellectual disability	X-LINKED
PCDHGC4	Intellectual disability	BIALLELIC
PCGF2	Intellectual disability	MONOALLELIC
PCNT	Intellectual disability	BIALLELIC
PCYT2	Intellectual disability	BIALLELIC
PDCD6IP	Intellectual disability	BIALLELIC
PDE10A	Intellectual disability	BIALLELIC
PDE4D	Intellectual disability	MONOALLELIC
PDE6D	Intellectual disability	BIALLELIC
PDGFRB	Intellectual disability	MONOALLELIC
PDHA1	Intellectual disability	X-LINKED
PDHB	Intellectual disability	BIALLELIC
PDHX	Intellectual disability	BIALLELIC
PDP1	Intellectual disability	BIALLELIC
PDSS1	Intellectual disability	BIALLELIC
PDSS2	Intellectual disability	BIALLELIC
PDZD8	Intellectual disability	BIALLELIC
PEPD	Intellectual disability	BIALLELIC
PET100	Intellectual disability	BIALLELIC
PEX1	Intellectual disability	BIALLELIC
PEX10	Intellectual disability	BIALLELIC
PEX11B	Intellectual disability	BIALLELIC
PEX12	Intellectual disability	BIALLELIC
PEX13	Intellectual disability	BIALLELIC
PEX14	Intellectual disability	BIALLELIC
PEX16	Intellectual disability	BIALLELIC
PEX19	Intellectual disability	BIALLELIC
PEX2	Intellectual disability	BIALLELIC
PEX26	Intellectual disability	BIALLELIC
PEX3	Intellectual disability	BIALLELIC
PEX5	Intellectual disability	BIALLELIC
PEX6	Intellectual disability	BIALLELIC
PEX7	Intellectual disability	BIALLELIC
PGAP1	Intellectual disability	BIALLELIC
PGAP2	Intellectual disability	BIALLELIC
PGAP3	Intellectual disability	BIALLELIC
PGK1	Intellectual disability	X-LINKED
PGM2L1	Intellectual disability	BIALLELIC
PGM3	Intellectual disability	BIALLELIC
PHACTR1	Intellectual disability	MONOALLELIC
PHF14	Intellectual disability	MONOALLELIC
PHF21A	Intellectual disability	MONOALLELIC
PHF3	Autism	NA
PHF6	Intellectual disability	X-LINKED
PHF8	Intellectual disability	X-LINKED
PHGDH	Intellectual disability	BIALLELIC
PHIP	Intellectual disability	MONOALLELIC
PI4KA	Intellectual disability	BIALLELIC
PIBF1	Intellectual disability	BIALLELIC
PIDD1	Intellectual disability	BIALLELIC
PIGA	Intellectual disability	X-LINKED
PIGB	Intellectual disability	BIALLELIC
PIGC	Intellectual disability	BIALLELIC
PIGG	Intellectual disability	BIALLELIC
PIGH	Intellectual disability	BIALLELIC
PIGK	Intellectual disability	BIALLELIC
PIGL	Intellectual disability	BIALLELIC
PIGN	Intellectual disability	BIALLELIC
PIGO	Intellectual disability	BIALLELIC
PIGP	Intellectual disability	BIALLELIC
PIGQ	Intellectual disability	BIALLELIC
PIGS	Intellectual disability	BIALLELIC
PIGT	Intellectual disability	BIALLELIC
PIGU	Intellectual disability	BIALLELIC
PIGV	Intellectual disability	BIALLELIC
PIGW	Intellectual disability	BIALLELIC
PIK3C2A	Intellectual disability	BIALLELIC
PIK3CA	Intellectual disability	MONOALLELIC
PIK3R2	Intellectual disability	MONOALLELIC
PISD	Intellectual disability	BIALLELIC
PITRM1	Intellectual disability	BIALLELIC
PJA1	Intellectual disability	X-LINKED
PLA2G6	Intellectual disability	BIALLELIC
PLAA	Intellectual disability	BIALLELIC
PLCB1	Intellectual disability	BIALLELIC
PLEKHG2	Intellectual disability	MONOALLELIC
PLK4	Intellectual disability	BIALLELIC
PLP1	Intellectual disability	X-LINKED
PLPBP	Intellectual disability	BIALLELIC
PLXNA2	Intellectual disability	BIALLELIC
PMM2	Intellectual disability	BIALLELIC
PMPCA	Intellectual disability	BIALLELIC
PMPCB	Intellectual disability	BIALLELIC
PNKP	Intellectual disability	BIALLELIC
PNPLA6	Intellectual disability	BIALLELIC
PNPO	Intellectual disability	BIALLELIC
PNPT1	Intellectual disability	BIALLELIC
POGZ	Intellectual disability	MONOALLELIC
POLA1	Intellectual disability	X-LINKED
POLG	Intellectual disability	BIALLELIC
POLR1C	Intellectual disability	BIALLELIC
POLR2A	Intellectual disability	MONOALLELIC
POLR3A	Intellectual disability	BIALLELIC
POLR3B	Intellectual disability	BOTH monoallelic and biallelic
POLRMT	Intellectual disability	BOTH monoallelic and biallelic
POMGNT1	Intellectual disability	BIALLELIC
POMGNT2	Intellectual disability	BIALLELIC
POMK	Intellectual disability	BIALLELIC
POMT1	Intellectual disability	BIALLELIC
POMT2	Intellectual disability	BIALLELIC
PORCN	Intellectual disability	X-LINKED
POU1F1	Intellectual disability	BOTH monoallelic and biallelic
POU3F3	Intellectual disability	MONOALLELIC
PPIL1	Intellectual disability	BIALLELIC
PPM1D	Intellectual disability	MONOALLELIC
PPP1CB	Intellectual disability	MONOALLELIC
PPP1R12A	Intellectual disability	MONOALLELIC
PPP1R15B	Intellectual disability	BIALLELIC
PPP1R21	Intellectual disability	BIALLELIC
PPP2CA	Intellectual disability	MONOALLELIC
PPP2R1A	Intellectual disability	MONOALLELIC
PPP2R5D	Intellectual disability	MONOALLELIC
PPP3CA	Intellectual disability	MONOALLELIC
PPT1	Intellectual disability	BIALLELIC
PQBP1	Intellectual disability	X-LINKED
PRDM13	Intellectual disability	BIALLELIC
PRICKLE2	Intellectual disability	MONOALLELIC
PRKACB	Intellectual disability	MONOALLELIC
PRKAR1B	Intellectual disability	MONOALLELIC
PRKD1	Intellectual disability	MONOALLELIC
PRMT7	Intellectual disability	BIALLELIC
PRODH	Intellectual disability	BIALLELIC
PRPF8	Intellectual disability	MONOALLELIC
PRPS1	Intellectual disability	X-LINKED
PRR12	Intellectual disability	MONOALLELIC
PRRT2	Intellectual disability	BIALLELIC
PRSS12	Intellectual disability	BIALLELIC
PRUNE1	Intellectual disability	BIALLELIC
PSAP	Intellectual disability	BIALLELIC
PSMB8	Intellectual disability	BIALLELIC
PSMC5	Intellectual disability	MONOALLELIC
PSMD12	Intellectual disability	MONOALLELIC
PSPH	Intellectual disability	BIALLELIC
PTCH1	Intellectual disability	MONOALLELIC
PTCHD1	Intellectual disability	X-LINKED
PTDSS1	Intellectual disability	MONOALLELIC
PTEN	Intellectual disability	MONOALLELIC
PTF1A	Intellectual disability	BIALLELIC
PTH1R	Intellectual disability	BOTH monoallelic and biallelic
PTHLH	Intellectual disability	MONOALLELIC
PTPN11	Intellectual disability	MONOALLELIC
PTPN23	Intellectual disability	BIALLELIC
PTPN4	Intellectual disability	MONOALLELIC
PTRH2	Intellectual disability	BIALLELIC
PTRHD1	Intellectual disability	BIALLELIC
PTS	Intellectual disability	BIALLELIC
PUF60	Intellectual disability	MONOALLELIC
PUM1	Intellectual disability	MONOALLELIC
PURA	Intellectual disability	MONOALLELIC
PUS1	Intellectual disability	BIALLELIC
PUS3	Intellectual disability	BIALLELIC
PUS7	Intellectual disability	BIALLELIC
PYCR1	Intellectual disability	BIALLELIC
PYCR2	Intellectual disability	BIALLELIC
QARS	Intellectual disability	BIALLELIC
QDPR	Intellectual disability	BIALLELIC
QRICH1	Intellectual disability	MONOALLELIC
RAB11A	Intellectual disability	MONOALLELIC
RAB11B	Intellectual disability	MONOALLELIC
RAB14	Intellectual disability	MONOALLELIC
RAB18	Intellectual disability	BIALLELIC
RAB23	Intellectual disability	BIALLELIC
RAB39B	Intellectual disability	X-LINKED
RAB3GAP1	Intellectual disability	BIALLELIC
RAB3GAP2	Intellectual disability	BIALLELIC
RAC1	Intellectual disability	MONOALLELIC
RAC3	Intellectual disability	MONOALLELIC
RAD21	Intellectual disability	MONOALLELIC
RAD51	Intellectual disability	MONOALLELIC
RAF1	Intellectual disability	MONOALLELIC
RAI1	Intellectual disability	MONOALLELIC
RALA	Intellectual disability	MONOALLELIC
RALGAPA1	Intellectual disability	BIALLELIC
RANBP17	Autism	NA
RAP1B	Intellectual disability	MONOALLELIC
RAP1GDS1	Intellectual disability	BIALLELIC
RARB	Intellectual disability	BOTH monoallelic and biallelic
RARS	Intellectual disability	BIALLELIC
RARS2	Intellectual disability	BIALLELIC
RAX	Intellectual disability	BIALLELIC
RBBP8	Intellectual disability	BIALLELIC
RBM10	Intellectual disability	X-LINKED
RBPJ	Intellectual disability	MONOALLELIC
RELN	Intellectual disability	BIALLELIC
RERE	Intellectual disability	MONOALLELIC
RFT1	Intellectual disability	BIALLELIC
RFX3	Intellectual disability	MONOALLELIC
RFX4	Intellectual disability	MONOALLELIC
RFX7	Intellectual disability	MONOALLELIC
RHEB	Intellectual disability	MONOALLELIC
RHOBTB2	Intellectual disability	MONOALLELIC
RIC1	Intellectual disability	BIALLELIC
RIMS1	Autism	NA
RIT1	Intellectual disability	MONOALLELIC
RLIM	Intellectual disability	X-LINKED
RMND1	Intellectual disability	BIALLELIC
RMRP	Intellectual disability	BIALLELIC
RNASEH2A	Intellectual disability	BIALLELIC
RNASEH2B	Intellectual disability	BIALLELIC
RNASEH2C	Intellectual disability	BIALLELIC
RNASET2	Intellectual disability	BIALLELIC
RNF113A	Intellectual disability	X-LINKED
RNF125	Intellectual disability	MONOALLELIC
RNF13	Intellectual disability	MONOALLELIC
RNF220	Intellectual disability	BIALLELIC
RNPC3	Intellectual disability	BIALLELIC
RNU4ATAC	Intellectual disability	BIALLELIC
RNU7-1	Intellectual disability	BIALLELIC
ROGDI	Intellectual disability	BIALLELIC
ROR2	Intellectual disability	BOTH monoallelic and biallelic
RORA	Intellectual disability	MONOALLELIC
RPGRIP1L	Intellectual disability	BIALLELIC
RPIA	Intellectual disability	BIALLELIC
RPL10	Intellectual disability	X-LINKED
RPS23	Intellectual disability	MONOALLELIC
RPS6KA3	Intellectual disability	X-LINKED
RRM2B	Intellectual disability	BIALLELIC
RSPRY1	Intellectual disability	BIALLELIC
RSRC1	Intellectual disability	BIALLELIC
RTEL1	Intellectual disability	BIALLELIC
RTN4IP1	Intellectual disability	BIALLELIC
RTTN	Intellectual disability	BIALLELIC
RUSC2	Intellectual disability	BIALLELIC
RYR2	Intellectual disability	MONOALLELIC
SACS	Intellectual disability	BIALLELIC
SALL1	Intellectual disability	MONOALLELIC
SAMD9	Intellectual disability	MONOALLELIC
SAMHD1	Intellectual disability	BIALLELIC
SARS	Intellectual disability	BIALLELIC
SARS2	Intellectual disability	BIALLELIC
SATB1	Intellectual disability	MONOALLELIC
SATB2	Intellectual disability	MONOALLELIC
SBF1	Intellectual disability	BIALLELIC
SC5D	Intellectual disability	BIALLELIC
SCAF4	Intellectual disability	MONOALLELIC
SCAMP5	Intellectual disability	BOTH monoallelic and biallelic
SCAPER	Intellectual disability	BIALLELIC
SCN1A	Intellectual disability	MONOALLELIC
SCN1B	Intellectual disability	BIALLELIC
SCN2A	Intellectual disability	MONOALLELIC
SCN3A	Intellectual disability	MONOALLELIC
SCN8A	Intellectual disability	MONOALLELIC
SCN9A	Autism	NA
SCO2	Intellectual disability	BIALLELIC
SCYL1	Intellectual disability	BIALLELIC
SDCCAG8	Intellectual disability	BIALLELIC
SDHA	Intellectual disability	BIALLELIC
SDHAF1	Intellectual disability	BIALLELIC
SEC31A	Intellectual disability	BIALLELIC
SEPSECS	Intellectual disability	BIALLELIC
SERAC1	Intellectual disability	BIALLELIC
SET	Intellectual disability	MONOALLELIC
SETBP1	Intellectual disability	MONOALLELIC
SETD1A	Intellectual disability	MONOALLELIC
SETD1B	Intellectual disability	MONOALLELIC
SETD2	Intellectual disability	MONOALLELIC
SETD5	Intellectual disability	MONOALLELIC
SFXN4	Intellectual disability	BIALLELIC
SGPL1	Intellectual disability	BIALLELIC
SGSH	Intellectual disability	BIALLELIC
SHANK2	Intellectual disability	MONOALLELIC
SHANK3	Intellectual disability	MONOALLELIC
SHH	Intellectual disability	MONOALLELIC
SHMT2	Intellectual disability	BIALLELIC
SHOC2	Intellectual disability	MONOALLELIC
SHROOM4	Intellectual disability	X-LINKED
SIAH1	Intellectual disability	MONOALLELIC
SIK1	Intellectual disability	MONOALLELIC
SIL1	Intellectual disability	BIALLELIC
SIN3A	Intellectual disability	MONOALLELIC
SIN3B	Intellectual disability	MONOALLELIC
SIX3	Intellectual disability	MONOALLELIC
SKI	Intellectual disability	MONOALLELIC
SLC12A2	Intellectual disability	BOTH monoallelic and biallelic
SLC12A5	Intellectual disability	MONOALLELIC
SLC12A6	Intellectual disability	BIALLELIC
SLC13A5	Intellectual disability	BIALLELIC
SLC16A2	Intellectual disability	X-LINKED
SLC17A5	Intellectual disability	BIALLELIC
SLC19A3	Intellectual disability	BIALLELIC
SLC1A1	Intellectual disability	BIALLELIC
SLC1A2	Intellectual disability	MONOALLELIC
SLC1A4	Intellectual disability	BIALLELIC
SLC25A1	Intellectual disability	BIALLELIC
SLC25A12	Intellectual disability	BIALLELIC
SLC25A15	Intellectual disability	BIALLELIC
SLC25A22	Intellectual disability	BIALLELIC
SLC25A26	Intellectual disability	BIALLELIC
SLC25A38	Intellectual disability	BIALLELIC
SLC26A2	Intellectual disability	BIALLELIC
SLC27A4	Intellectual disability	BIALLELIC
SLC2A1	Intellectual disability	BOTH monoallelic and biallelic
SLC2A2	Intellectual disability	BIALLELIC
SLC33A1	Intellectual disability	BIALLELIC
SLC35A1	Intellectual disability	BIALLELIC
SLC35A2	Intellectual disability	X-LINKED
SLC35A3	Intellectual disability	BIALLELIC
SLC35B2	Intellectual disability	BIALLELIC
SLC35C1	Intellectual disability	BIALLELIC
SLC35D1	Intellectual disability	BIALLELIC
SLC38A3	Intellectual disability	BIALLELIC
SLC39A13	Intellectual disability	BIALLELIC
SLC39A14	Intellectual disability	BIALLELIC
SLC39A8	Intellectual disability	BIALLELIC
SLC45A1	Intellectual disability	BIALLELIC
SLC46A1	Intellectual disability	BIALLELIC
SLC4A1	Intellectual disability	BOTH monoallelic and biallelic
SLC4A11	Intellectual disability	BIALLELIC
SLC4A4	Intellectual disability	BIALLELIC
SLC5A5	Intellectual disability	BIALLELIC
SLC5A6	Intellectual disability	BIALLELIC
SLC5A7	Intellectual disability	MONOALLELIC
SLC6A1	Intellectual disability	MONOALLELIC
SLC6A17	Intellectual disability	BIALLELIC
SLC6A19	Intellectual disability	BIALLELIC
SLC6A3	Intellectual disability	BIALLELIC
SLC6A8	Intellectual disability	X-LINKED
SLC6A9	Intellectual disability	BIALLELIC
SLC9A6	Intellectual disability	X-LINKED
SLC9A7	Intellectual disability	X-LINKED
SLX4	Intellectual disability	BIALLELIC
SMAD3	Intellectual disability	MONOALLELIC
SMAD4	Intellectual disability	MONOALLELIC
SMARCA2	Intellectual disability	MONOALLELIC
SMARCA4	Intellectual disability	MONOALLELIC
SMARCA5	Intellectual disability	MONOALLELIC
SMARCB1	Intellectual disability	MONOALLELIC
SMARCC2	Intellectual disability	MONOALLELIC
SMARCD1	Intellectual disability	MONOALLELIC
SMARCD2	Intellectual disability	BIALLELIC
SMARCE1	Intellectual disability	MONOALLELIC
SMC1A	Intellectual disability	X-LINKED
SMC3	Intellectual disability	MONOALLELIC
SMG8	Intellectual disability	BIALLELIC
SMG9	Intellectual disability	BIALLELIC
SMO	Malformations of cortical development	MONOALLELIC
SMOC1	Intellectual disability	BIALLELIC
SMPD1	Intellectual disability	BIALLELIC
SMPD4	Intellectual disability	BIALLELIC
SMS	Intellectual disability	X-LINKED
SNAP25	Intellectual disability	MONOALLELIC
SNAP29	Intellectual disability	BIALLELIC
SNIP1	Intellectual disability	BIALLELIC
SNORD118	Intellectual disability	BIALLELIC
SNRPB	Intellectual disability	MONOALLELIC
SNX14	Intellectual disability	BIALLELIC
SNX27	Intellectual disability	BIALLELIC
SON	Intellectual disability	MONOALLELIC
SOS1	Intellectual disability	MONOALLELIC
SOS2	Intellectual disability	MONOALLELIC
SOX10	Intellectual disability	MONOALLELIC
SOX11	Intellectual disability	MONOALLELIC
SOX2	Intellectual disability	MONOALLELIC
SOX3	Intellectual disability	X-LINKED
SOX4	Intellectual disability	MONOALLELIC
SOX5	Intellectual disability	MONOALLELIC
SOX6	Intellectual disability	MONOALLELIC
SOX9	Intellectual disability	MONOALLELIC
SPART	Intellectual disability	BIALLELIC
SPAST	Autism	NA
SPATA5	Intellectual disability	BIALLELIC
SPATA5L1	Intellectual disability	BIALLELIC
SPECC1L	Intellectual disability	MONOALLELIC
SPEN	Intellectual disability	MONOALLELIC
SPG11	Intellectual disability	BIALLELIC
SPOP	Intellectual disability	MONOALLELIC
SPR	Intellectual disability	BIALLELIC
SPRED1	Intellectual disability	MONOALLELIC
SPRED2	Intellectual disability	BIALLELIC
SPTAN1	Intellectual disability	MONOALLELIC
SPTBN1	Intellectual disability	MONOALLELIC
SPTBN2	Intellectual disability	BIALLELIC
SPTBN4	Intellectual disability	BIALLELIC
SRCAP	Intellectual disability	MONOALLELIC
SRD5A3	Intellectual disability	BIALLELIC
SRGAP3	Intellectual disability	MONOALLELIC
SRP54	Intellectual disability	MONOALLELIC
SRRM2	Intellectual disability	MONOALLELIC
SRSF11	Autism	NA
SSR4	Intellectual disability	X-LINKED
ST3GAL3	Intellectual disability	BIALLELIC
ST3GAL5	Intellectual disability	BIALLELIC
STAG1	Intellectual disability	MONOALLELIC
STAG2	Intellectual disability	X-LINKED
STAMBP	Intellectual disability	BIALLELIC
STIL	Intellectual disability	BIALLELIC
STRA6	Intellectual disability	BIALLELIC
STRADA	Intellectual disability	BIALLELIC
STT3A	Intellectual disability	BIALLELIC
STX1B	Intellectual disability	MONOALLELIC
STXBP1	Intellectual disability	MONOALLELIC
SUCLA2	Intellectual disability	BIALLELIC
SUCLG1	Intellectual disability	BIALLELIC
SUFU	Intellectual disability	BIALLELIC
SUMF1	Intellectual disability	BIALLELIC
SUOX	Intellectual disability	BIALLELIC
SUPT16H	Intellectual disability	MONOALLELIC
SURF1	Intellectual disability	BIALLELIC
SUZ12	Intellectual disability	MONOALLELIC
SVBP	Intellectual disability	BIALLELIC
SYN1	Intellectual disability	X-LINKED
SYNCRIP	Intellectual disability	MONOALLELIC
SYNGAP1	Intellectual disability	MONOALLELIC
SYNJ1	Intellectual disability	BIALLELIC
SYP	Intellectual disability	X-LINKED
SYT1	Intellectual disability	MONOALLELIC
SZT2	Intellectual disability	BIALLELIC
TAF1	Intellectual disability	X-LINKED
TAF13	Intellectual disability	BIALLELIC
TAF1C	Intellectual disability	BIALLELIC
TAF4	Intellectual disability	MONOALLELIC
TAF6	Intellectual disability	BIALLELIC
TAF8	Intellectual disability	BIALLELIC
TANC2	Intellectual disability	MONOALLELIC
TANGO2	Intellectual disability	BIALLELIC
TAOK1	Intellectual disability	MONOALLELIC
TAOK2	Autism	NA
TASP1	Intellectual disability	BIALLELIC
TAT	Intellectual disability	BIALLELIC
TAZ	Intellectual disability	X-LINKED
TBC1D20	Intellectual disability	BIALLELIC
TBC1D23	Intellectual disability	BIALLELIC
TBC1D24	Intellectual disability	BIALLELIC
TBC1D2B	Intellectual disability	BIALLELIC
TBC1D32	Malformations of cortical development	BIALLELIC
TBC1D7	Intellectual disability	BIALLELIC
TBCD	Intellectual disability	BIALLELIC
TBCE	Intellectual disability	BIALLELIC
TBCK	Intellectual disability	BIALLELIC
TBL1XR1	Intellectual disability	MONOALLELIC
TBR1	Intellectual disability	MONOALLELIC
TBX1	Intellectual disability	MONOALLELIC
TCF20	Intellectual disability	MONOALLELIC
TCF4	Intellectual disability	MONOALLELIC
TCF7L2	Intellectual disability	MONOALLELIC
TCN2	Intellectual disability	BIALLELIC
TCTN2	Intellectual disability	BIALLELIC
TCTN3	Intellectual disability	BIALLELIC
TDP2	Intellectual disability	BIALLELIC
TECPR2	Intellectual disability	BIALLELIC
TELO2	Intellectual disability	BIALLELIC
TENM3	Intellectual disability	BIALLELIC
TERT	Intellectual disability	BIALLELIC
TET3	Intellectual disability	BOTH monoallelic and biallelic
TFE3	Intellectual disability	X-LINKED
TGFB1	Intellectual disability	MONOALLELIC
TGIF1	Intellectual disability	MONOALLELIC
TH	Intellectual disability	BIALLELIC
THOC2	Intellectual disability	X-LINKED
THOC6	Intellectual disability	BIALLELIC
THRA	Intellectual disability	MONOALLELIC
THRB	Intellectual disability	BOTH monoallelic and biallelic
THUMPD1	Intellectual disability	NA
TIAM1	Intellectual disability	BIALLELIC
TIMM50	Intellectual disability	BIALLELIC
TKFC	Intellectual disability	BIALLELIC
TKT	Intellectual disability	BIALLELIC
TLK2	Intellectual disability	MONOALLELIC
TMCO1	Intellectual disability	BIALLELIC
TMEM106B	Intellectual disability	MONOALLELIC
TMEM165	Intellectual disability	BIALLELIC
TMEM216	Intellectual disability	BIALLELIC
TMEM222	Intellectual disability	BIALLELIC
TMEM231	Intellectual disability	BIALLELIC
TMEM237	Intellectual disability	BIALLELIC
TMEM240	Intellectual disability	MONOALLELIC
TMEM5	Intellectual disability	BIALLELIC
TMEM63C	Intellectual disability	BIALLELIC
TMEM67	Intellectual disability	BIALLELIC
TMEM70	Intellectual disability	BIALLELIC
TMEM94	Intellectual disability	BIALLELIC
TMTC3	Intellectual disability	BIALLELIC
TMX2	Intellectual disability	BIALLELIC
TNIK	Intellectual disability	BIALLELIC
TNPO2	Intellectual disability	MONOALLELIC
TNR	Intellectual disability	BIALLELIC
TNRC6B	Intellectual disability	MONOALLELIC
TOE1	Intellectual disability	BIALLELIC
TOMM70	Intellectual disability	BOTH monoallelic and biallelic
TOR1A	Intellectual disability	BIALLELIC
TP73	Intellectual disability	BIALLELIC
TPP1	Intellectual disability	BIALLELIC
TPP2	Intellectual disability	BIALLELIC
TRAF7	Intellectual disability	MONOALLELIC
TRAIP	Intellectual disability	BIALLELIC
TRAK1	Intellectual disability	BIALLELIC
TRAPPC11	Intellectual disability	BIALLELIC
TRAPPC12	Intellectual disability	BIALLELIC
TRAPPC2L	Intellectual disability	BIALLELIC
TRAPPC4	Intellectual disability	BIALLELIC
TRAPPC6B	Intellectual disability	BIALLELIC
TRAPPC9	Intellectual disability	BIALLELIC
TREX1	Intellectual disability	BOTH monoallelic and biallelic
TRIM8	Intellectual disability	MONOALLELIC
TRIO	Intellectual disability	MONOALLELIC
TRIP12	Intellectual disability	MONOALLELIC
TRIT1	Intellectual disability	BIALLELIC
TRMT1	Intellectual disability	BIALLELIC
TRMT10A	Intellectual disability	BIALLELIC
TRNT1	Intellectual disability	BIALLELIC
TRPM3	Intellectual disability	MONOALLELIC
TRRAP	Intellectual disability	MONOALLELIC
TSC1	Intellectual disability	MONOALLELIC
TSC2	Intellectual disability	MONOALLELIC
TSEN15	Intellectual disability	BIALLELIC
TSEN2	Intellectual disability	BIALLELIC
TSEN34	Intellectual disability	BIALLELIC
TSEN54	Intellectual disability	BIALLELIC
TSFM	Intellectual disability	BIALLELIC
TSHB	Intellectual disability	BIALLELIC
TSPAN7	Intellectual disability	X-LINKED
TTC19	Intellectual disability	BIALLELIC
TTC37	Intellectual disability	BIALLELIC
TTC5	Intellectual disability	BIALLELIC
TTC8	Intellectual disability	BIALLELIC
TTI2	Intellectual disability	BIALLELIC
TUBA1A	Intellectual disability	MONOALLELIC
TUBA8	Malformations of cortical development	BIALLELIC
TUBB	Intellectual disability	MONOALLELIC
TUBB2A	Intellectual disability	MONOALLELIC
TUBB2B	Intellectual disability	MONOALLELIC
TUBB3	Intellectual disability	MONOALLELIC
TUBB4A	Intellectual disability	MONOALLELIC
TUBG1	Intellectual disability	MONOALLELIC
TUBGCP2	Intellectual disability	BIALLELIC
TUBGCP4	Intellectual disability	BIALLELIC
TUBGCP6	Intellectual disability	BIALLELIC
TUSC3	Intellectual disability	BIALLELIC
TWIST1	Intellectual disability	MONOALLELIC
TWIST2	Intellectual disability	BOTH monoallelic and biallelic
U2AF2	Intellectual disability	MONOALLELIC
UBA5	Intellectual disability	BIALLELIC
UBE2A	Intellectual disability	X-LINKED
UBE3A	Intellectual disability	MONOALLELIC
UBE3B	Intellectual disability	BIALLELIC
UBE4A	Intellectual disability	BIALLELIC
UBN2	Autism	NA
UBR1	Intellectual disability	BIALLELIC
UBR7	Intellectual disability	BIALLELIC
UBTF	Intellectual disability	MONOALLELIC
UFC1	Intellectual disability	BIALLELIC
UFM1	Intellectual disability	BIALLELIC
UFSP2	Intellectual disability	BIALLELIC
UGDH	Intellectual disability	BIALLELIC
UGP2	Intellectual disability	BIALLELIC
UMPS	Intellectual disability	BIALLELIC
UNC80	Intellectual disability	BIALLELIC
UPB1	Intellectual disability	BIALLELIC
UPF1	Intellectual disability	MONOALLELIC
UPF3B	Intellectual disability	X-LINKED
UROC1	Intellectual disability	BIALLELIC
USP15	Autism	NA
USP27X	Intellectual disability	X-LINKED
USP7	Intellectual disability	MONOALLELIC
USP9X	Intellectual disability	X-LINKED
VAMP2	Intellectual disability	MONOALLELIC
VARS	Intellectual disability	BIALLELIC
VARS2	Intellectual disability	BIALLELIC
VIPAS39	Intellectual disability	BIALLELIC
VLDLR	Intellectual disability	BIALLELIC
VPS11	Intellectual disability	BIALLELIC
VPS13B	Intellectual disability	BIALLELIC
VPS33B	Intellectual disability	BIALLELIC
VPS41	Intellectual disability	BIALLELIC
VPS4A	Intellectual disability	MONOALLELIC
VPS50	Intellectual disability	BIALLELIC
VPS51	Intellectual disability	BIALLELIC
VPS53	Intellectual disability	BIALLELIC
VRK1	Intellectual disability	BIALLELIC
WAC	Intellectual disability	MONOALLELIC
WARS2	Intellectual disability	BIALLELIC
WASF1	Intellectual disability	MONOALLELIC
WASHC4	Intellectual disability	BIALLELIC
WASHC5	Intellectual disability	BIALLELIC
WDFY3	Intellectual disability	MONOALLELIC
WDPCP	Intellectual disability	BIALLELIC
WDR11	Intellectual disability	BIALLELIC
WDR26	Intellectual disability	MONOALLELIC
WDR37	Intellectual disability	MONOALLELIC
WDR4	Intellectual disability	BIALLELIC
WDR45	Intellectual disability	X-LINKED
WDR45B	Intellectual disability	BIALLELIC
WDR62	Intellectual disability	BIALLELIC
WDR73	Intellectual disability	BIALLELIC
WDR81	Intellectual disability	BIALLELIC
WNK3	Intellectual disability	X-LINKED
WNT1	Intellectual disability	BIALLELIC
WWOX	Intellectual disability	BIALLELIC
XPA	Intellectual disability	BIALLELIC
XRCC4	Intellectual disability	BIALLELIC
XYLT1	Intellectual disability	BIALLELIC
YARS	Intellectual disability	BIALLELIC
YIF1B	Intellectual disability	BIALLELIC
YIPF5	Intellectual disability	BIALLELIC
YWHAG	Intellectual disability	MONOALLELIC
YY1	Intellectual disability	MONOALLELIC
ZBTB11	Intellectual disability	BIALLELIC
ZBTB18	Intellectual disability	MONOALLELIC
ZBTB20	Intellectual disability	MONOALLELIC
ZBTB24	Intellectual disability	BIALLELIC
ZBTB7A	Intellectual disability	MONOALLELIC
ZC3H14	Intellectual disability	BIALLELIC
ZC4H2	Intellectual disability	X-LINKED
ZDHHC9	Intellectual disability	X-LINKED
ZEB2	Intellectual disability	MONOALLELIC
ZFHX4	Intellectual disability	MONOALLELIC
ZFP57	Intellectual disability	BIALLELIC
ZFYVE26	Intellectual disability	BIALLELIC
ZIC1	Intellectual disability	MONOALLELIC
ZIC2	Intellectual disability	MONOALLELIC
ZMIZ1	Intellectual disability	MONOALLELIC
ZMYM2	Intellectual disability	MONOALLELIC
ZMYND11	Intellectual disability	MONOALLELIC
ZNF142	Intellectual disability	BIALLELIC
ZNF148	Intellectual disability	MONOALLELIC
ZNF292	Intellectual disability	MONOALLELIC
ZNF335	Intellectual disability	BIALLELIC
ZNF407	Intellectual disability	BOTH monoallelic and biallelic
ZNF462	Intellectual disability	MONOALLELIC
ZNF526	Intellectual disability	BIALLELIC
ZNF668	Intellectual disability	BIALLELIC
ZNF699	Intellectual disability	BIALLELIC
ZNF711	Intellectual disability	X-LINKED
ZSWIM6	Intellectual disability	MONOALLELIC
ALDH1A3	Autism	NA
CAPRIN1	Autism	NA
CASZ1	Autism	NA
CCNK	Autism	NA
CELF4	Autism	NA
CORO1A	Autism	NA
DIP2A	Autism	NA
DMPK	Autism	NA
DPYSL2	Autism	NA
EIF3G	Autism	NA
ELAVL3	Autism	NA
GABRA3	Autism	NA
H1-4	Autism	NA
H4C11	Autism	NA
H4C3	Autism	NA
H4C5	Autism	NA
HDLBP	Autism	NA
HECTD4	Autism	NA
KIAA0232	Autism	NA
LDB1	Autism	NA
LRRC4C	Autism	NA
MAP1A	Autism	NA
MKX	Autism	NA
NCOA1	Autism	NA
NLGN2	Autism	NA
NLGN4X	Autism	NA
NR3C2	Autism	NA
NRXN2	Autism	NA
NRXN3	Autism	NA
NUP155	Autism	NA
PAX5	Autism	NA
PHF12	Autism	NA
PHF2	Autism	NA
PPP1R9B	Autism	NA
PPP5C	Autism	NA
PTK7	Autism	NA
RALGAPB	Autism	NA
RORB	Autism	NA
SRPRA	Autism	NA
TEK	Autism	NA
TM4SF20	Autism	NA
TM9SF4	Autism	NA
TRIM23	Autism	NA
TSHZ3	Autism	NA
VEZF1	Autism	NA
XPC	Autism	NA
ZMYND8	Autism	NA

## Sheet: Table S3
Table S3 : Known mtDNA pathogenic variants associated with hearing loss/Deafness at greater than 2% heteroplasmy
Family ID	Individual ID	Relation	Variant	Gene	Proband Het.	Maternal Het.	Disorder
BRK-38	BRK-38-01	Child with ASD	14484T>C	MT-ND6	0.023	Undetectable	LHON
BRK-13	BRK-13-03	Father suspected to ASD	11778G>A	MT-ND4	0.592	NA	LHON

## Sheet: Table S4
Table S4: Candidate dominant variants in Novel genes/regions associated with ASD
A. SNVs
Proband-ID	Sex	Gene	Position (hg19)	Position (hg38)	Inheritance	Variant type	HGVS.c	HGVS.p	pLI score	Variants/other cohorts
BRK-04-01	M	B4GALT1	chr9:33167140	chr9:33167142	De novo	DMiss	c.28G>C	p.Gly10Arg	0.791763	1
BRK-05-01	M	DCAF17	chr2:172336564	chr2:171480054	De novo	DMiss	c.1283A>G	p.Asp428Gly	0.000162871	1
BRK-07-01	M	FCHO2	chr5:72374033	chr5:73078206	De novo	DMiss	c.1874C>T	p.Thr625Ile	0.998071	1
BRK-07-01	M	INCENP	chr11:61913114	chr11:62145642	De novo	DMiss	c.1850G>A	p.Arg617Gln	0.990907	3
BRK-08-01	M	CHD9	chr16:53330867	chr16:53296955	De novo	Splice acceptor	c.5511-1G>T	.	1	7
BRK-84-01	M	STAB2	chr12:104138971	chr12:103745193	De novo	DMiss	c.6052G>A	p.Gly2018Arg	5.06352e-26	8
BRK-90-01	M	ING5	chr2:242644105	chr2:241704690	De novo	DMiss	c.75C>A	p.Phe25Leu	0.353919	1
BRK-90-01	M	PTOV1	chr19:50360996	chr19:49857739	De novo	DMiss	c.761A>T	p.Asn254Ile	0.255631	1
BRK-92-01	M	DNAJC10	chr2:183593627	chr2:182728900	De novo	DMiss	c.539G>A	p.Arg180Gln	0.000152706	2
BRK-20-01	M	MOV10	chr1:113236668	chr1:112694046	De novo	Stop gained	c.1169C>G	p.Ser390*	0.9998	2
BRK-20-01	M	PRRC2C	chr1:171510897	chr1:171541758	De novo	DMiss	c.4292C>A	p.Pro1431Gln	.	5
BRK-22_01	M	TLN1	chr9:35722904	chr9:35722907	De novo	Frameshift	c.796delC	p.Leu266fs	1	3
BRK-24-01	M	SYNE3	chr14:95906379	chr14:95440042	De novo	DMiss	c.1945G>A	p.Glu649Lys	3.76316e-14	3
BRK-25-01	M	RRN3	chr16:15166902	chr16:15073045	De novo	DMiss	c.1033C>T	p.Arg345Cys	0.00120497	1
BRK-28-01	M	STRIP2	chr7:129095132	chr7:129455291	De novo	DMiss	c.754A>G	p.Met252Val	2.52508e-10	4
BRK-31-01	M	HDAC7	chr12:48183315	chr12:47789532	De novo	Stop gained	c.2189C>G	p.Ser730*	0.995113	3
BRK-48-01	M	COPS5	chr8:67968761	chr8:67056526	De novo	DMiss	c.652T>C	p.Cys218Arg	0.991438	1
B. CNVs
Proband-ID	Sex	Gene	Position (hg19)	Position (hg38)	Inheritance	Variant type	Size (kb)
BRK-18-01	M	CSNK1A1	chr5:148885314-148892966	chr5:149505751-149513403	De novo	Deletion	7.652
